# Supplementary material for: Integrated Metabolomics and Network Pharmacology Reveal the Active Components and Potential Health-Beneficial Mechanisms of Different Jujube (Ziziphus jujuba) Cultivars
Source: Foods. 2026 Apr 13;15(8):1347. doi: 10.3390/foods15081347 (PMC13115148; doi:10.3390/foods15081347)
Supplement: Supplementary file 1 [file foods-15-01347-s001.zip]

Archive with 8 entries (8 files):
- Supplemental Table S1.xlsx
- Supplemental Table S2.xlsx
- Supplemental Table S3.xlsx
- Supplemental Table S4.xlsx
- Supplemental Table S5.xlsx
- Supplemental Table S6.xlsx
- Supplemental Table S7.xlsx
- Supplementary Figures.pdf
