# Supplementary material for: Integrated Metabolomics and Network Pharmacology Reveal the Active Components and Potential Health-Beneficial Mechanisms of Different Jujube (Ziziphus jujuba) Cultivars
Source: Foods. 2026 Apr 13;15(8):1347. doi: 10.3390/foods15081347 (PMC13115148; doi:10.3390/foods15081347)
Supplement: Supplementary file 1 [file foods-15-01347-s001.zip › Supplemental Table S1.xlsx]

## Sheet: Supplemental Table 1
Table S1. The relative contents of active substances identified in fruit of 5 jujube varieties.
No.	Compounds	Class I	Class II	HMDZ	HZ	JZ	KSGEXZ	YLZ	Level
1	(-)-Neplanocin A	Nucleotides and derivatives	Nucleotides and derivatives	3.90686e+06	2.5395e+06	2.85841e+06	2.78515e+06	3.86103e+06	3
2	(1'R,3R,5R,8'S)-Dihydrophaseic acid-O-β-D-glucoside	Phenolic acids	Phenolic acids	328555	167014	110026	102003	284999	1
3	(10E,12Z)-9-HODE	Lipids	Free fatty acids	846956	2.53984e+06	2.82171e+06	2.74279e+06	2.3854e+06	3
4	(1R,2R,3aS,5S,6aS,8S,8aR,9S,11aR,11bR,12R,12aR,14R,15S)-15-((S)-1-acetoxy-2-methoxy-2-oxoethyl)-9-(furan-3-yl)-2,5,8a,14-tetramethyl-10-oxodecahydro-1H,7H-3a,6a,2-(epiethane[1,1,2]triyl)-5,11b-epoxycyclopenta[d]indeno[4,5-g][1,3]dioxocine-1,8,12-triyl triacetate	Terpenoids	Triterpene	134474	115345	84274.2	164063	38464.8	3
5	(1r)-1-[(4-hydroxy-3-methoxyphenyl)methyl]-6-methoxy-2-methyl-3,4-dihydro-1h-isoquinolin-7-ol*	Alkaloids	Isoquinoline alkaloids	89467.7	357506	194398	281071	266162	1
6	(1s)-1-[(3-hydroxy-4-methoxyphenyl)methyl]-7-methoxy-2-methyl-3,4-dihydro-1h-isoquinolin-8-ol*	Alkaloids	Isoquinoline alkaloids	157623	356651	169974	249807	261908	1
7	(1s)-1-[(4-hydroxyphenyl)methyl]-7-methoxy-1,2,3,4-tetrahydroisoquinolin-8-ol	Alkaloids	Isoquinoline alkaloids	1.95065e+08	3.41228e+07	3.63501e+07	1.32369e+08	4.16925e+07	1
8	(1s)-7-methoxy-1-[(4-methoxyphenyl)methyl]-2-methyl-3,4-dihydro-1h-isoquinolin-6-ol	Alkaloids	Isoquinoline alkaloids	2.81066e+07	1.27902e+07	9.42853e+06	2.44754e+07	5.73098e+06	1
9	(2-carboxyethyl)-L-phenylalanine	Amino acids and derivatives	Amino acids and derivatives	126433	366228	207877	251272	279285	1
10	(2R)-3-(5-acetamido-2-hydroxyphenyl)sulfanyl-2-azaniumylpropanoate	Amino acids and derivatives	Amino acids and derivatives	1.8255e+06	1.25068e+07	2.53421e+06	7.96468e+06	5.08444e+06	3
11	(2S,3S,4S,5R,6R)-6-(3-benzoyloxy-2-hydroxypropoxy)-3,4,5-trihydroxyoxane-2-carboxylic acid	Others	Others	8.18294e+06	1.15637e+06	2.87878e+06	1.98473e+06	1.93123e+06	3
12	(3-hydroxypropanoyl)-L-leucine	Amino acids and derivatives	Amino acids and derivatives	332983	725813	351924	708807	516210	1
13	(3S,13Z,16Z)-3-amino-4-hydroxy-2-methyldocosa-13,16-dien-5-one	Lipids	LPE	201961	232065	245289	194351	145147	2
14	(5Z,10E,14S)-14-hydroxy-2,6,10-trimethylpentadeca-5,10-dien-4-one	Others	Others	1.56899e+07	1.94534e+07	1.69835e+07	1.39476e+07	1.8036e+07	3
15	(6aR)-1,2,10-trimethoxy-5,6,6a,7-tetrahydro-4H-dibenzo[de,g]quinolin-9-ol	Alkaloids	Alkaloids	622507	461755	497316	798747	255760	1
16	(7Z)-Hexadecenoic acid*	Lipids	Free fatty acids	574611	312743	401276	300607	391492	1
17	(9E,11E)-Octadecadienoic acid	Lipids	Free fatty acids	1.70961e+06	3.10961e+06	8.85682e+06	6.0471e+06	1.63886e+06	3
18	(9Z,11E)-Octadecadienoic acid	Lipids	Free fatty acids	91401.9	92420.2	84079.3	78477.2	93635.6	1
19	(S)-14-Methylhexadecanoic acid	Lipids	Free fatty acids	100022	331480	143932	391649	506473	3
20	1'-(3-methylisobutyryl)sucrose	Lipids	Free fatty acids	217322	441336	427253	69325.2	222791	1
21	1,10-dimethoxy-6,6-dimethyl-2,9-di(propan-2-yloxy)-5,6,6a,7-tetrahydro-4H-dibenzo[de,g]quinolin-6-ium	Alkaloids	Alkaloids	573876	371623	799942	661799	457853	2
22	1,14-Tetradecanedioic Acid	Lipids	Free fatty acids	110198	177063	520337	366627	344396	1
23	1,2,10-Trimethoxy-3,9-Dihydroxy-Aporphine	Alkaloids	Alkaloids	632589	246489	347493	395737	472343	2
24	1,2,3,7,8-pentahydroxy-6-methylanthracene-9,10-dione	Flavonoids	Other Flavonoids	64576.5	42854.9	49872.4	142082	59311.8	3
25	1,2,4,5,8-pentahydroxy-6-methylanthracene-9,10-dione*	Flavonoids	Other Flavonoids	108558	44497.9	73708.3	393466	288288	1
26	1,2,4,5-tetrahydroxy-7-(hydroxymethyl)anthracene-9,10-dione	Flavonoids	Other Flavonoids	48981	64811.9	38853.5	152006	38430	3
27	1,2,4-Trihydroxynaphthalene-1,4-di-glucoside (Lawsoniaside)	Others	Others	11643.4	67613.7	56127.5	106682	94108.2	2
28	1,2,5,7,8-pentahydroxy-3-methylanthracene-9,10-dione	Flavonoids	Other Flavonoids	156344	140164	206574	704191	206166	3
29	1,3,6,7-tetrahydroxy-2-(3,4,5-trihydroxyoxan-2-yl)xanthen-9-one	Flavonoids	Other Flavonoids	117208	115416	601898	741711	343673	3
30	1,3-dihydroxy-2,3,3a,4-tetrahydropyrrolo[2,1-b]quinazolin-9(1H)-one	Alkaloids	Alkaloids	80592.5	130636	568662	81041.9	69550.2	2
31	1,4,8-Trihydroxynaphthalene-1-O-[6'-O-(3''-methoxy-5''-hydryoxybenzoyl)]glucoside	Quinones	Quinones	373525	421379	243544	132108	323687	3
32	1,4-dihydroxy-3-methyl-2,3,3a,4-tetrahydro-1H-indolo[3,2,1-de][1,5]naphthyridine-5,6-dione	Alkaloids	Alkaloids	122525	14244.2	6104.65	68992.6	25150.9	2
33	1,5-Anhydro-D-glucitol	Others	Saccharides	1.0901e+06	1.01725e+06	1.04762e+06	1.48739e+06	1.36695e+06	3
34	1,5-O-dicaffeoyl-3-O-p-coumarin-glucose	Phenolic acids	Phenolic acids	225497	155073	148615	70906.2	295297	3
35	1,6-anhydro-β-D-glucose	Others	Saccharides	2.8284e+06	3.94799e+06	1.50215e+06	3.12813e+06	2.64307e+06	1
36	1,7-Bis(4-hydroxy-3-methoxyphenyl)heptane-3,5-diol	Others	Others	325938	358356	169955	100266	208584	2
37	1,8-dihydroxy-4,5-dimethoxy-3-{[(2s,3r,4s,5s,6r)-3,4,5-trihydroxy-6-(hydroxymethyl)oxan-2-yl]oxy}xanthen-9-one	Flavonoids	Other Flavonoids	30356.4	96667.7	9115.89	302074	53876.6	3
38	1-(2,3-dihydroxypropoxy)-3-(((2-(dimethylamino)ethoxy)(hydroxy)phosphoryl)oxy)propan-2-yl (11Z,14Z)-octadeca-11,14-dienoate	Lipids	LPE	21717.9	17875.6	28005.9	208796	122856	3
39	1-(2,3-dihydroxypropoxy)-3-(((2-(dimethylamino)ethoxy)(hydroxy)phosphoryl)oxy)propan-2-yl (8E,11Z,14Z)-octadeca-8,11,14-trienoate	Lipids	LPE	11334.2	11224.3	15622.1	87479.6	63344.2	1
40	1-(2,3-dihydroxypropoxy)-3-(((2-(dimethylamino)ethoxy)(hydroxy)phosphoryl)oxy)propan-2-yl (E)-hexadec-9-enoate	Lipids	LPE	251539	278100	590377	2.31015e+06	1.02013e+06	1
41	1-(2,3-dihydroxypropoxy)-3-(((2-(dimethylamino)ethoxy)(hydroxy)phosphoryl)oxy)propan-2-yl (Z)-14-Octadecenoic Acid	Lipids	LPE	65507.6	38997.9	284372	849587	172137	1
42	1-(2,3-dihydroxypropoxy)-3-(((2-(dimethylamino)ethoxy)(hydroxy)phosphoryl)oxy)propan-2-yl palmitate*	Lipids	LPE	72989.1	1.71203e+06	386084	964772	86959	1
43	1-(3',5'-Dihydroxy-4'-methoxyphenyl)-7-phenyl-3-heptanone	Others	Others	178229	146360	167114	77608.3	29252.9	2
44	1-(3,4-dimethoxybenzylidene)-6,7-dimethoxy-2-methyl-1,2,3,4-tetrahydroisoquinoline*	Alkaloids	Alkaloids	351055	251693	202155	593427	507391	2
45	1-(4-Hydroxybenzoyl)Glucose; 25545-07-7	Phenolic acids	Phenolic acids	4.3738e+06	5.16584e+06	3.92078e+06	1.27099e+06	1.9021e+06	1
46	1-(4-Methoxyphenyl)-1-propanol	Others	Alcohol compounds	284598	242238	284185	268664	311290	3
47	1-(4-hydroxyphenyl)-7-methoxy-1,2,3,4-tetrahydroisoquinolin-8-ol*	Alkaloids	Isoquinoline alkaloids	418373	59344.8	58270.9	376382	56659	1
48	1-(9Z,12Z-octadecadienoyl)-sn-glycero-3-phosphocholine*	Lipids	LPC	347557	474279	904119	4.45272e+06	1.42331e+06	2
49	1-(9Z-octadecenoyl)-sn-glycero-3-phosphocholine	Lipids	LPC	70826.3	611433	690335	1.69612e+06	99959.1	3
50	1-(Hydroxymethyl)hexahydro-1h-pyrrolizin-2-ol	Alkaloids	Pyrrole alkaloids	1.33444e+06	427023	378582	380192	1.42754e+06	2
51	1-(sn-Glycero-3-phospho)-1D-myo-inositol	Others	Saccharides	2.5153e+06	7.13879e+06	1.0502e+07	1.29345e+07	7.30644e+06	1
52	1-(β-D-Glucopyranosyl)-3-ethyl-4-methyl-1H-pyrrole-2,5-dione	Others	Ketone compounds	1.28949e+06	1.4374e+06	1.18477e+06	649430	731509	3
53	1-Acetyl-β-carboline	Alkaloids	Plumerane	55407	177315	295582	28777.6	98737.5	1
54	1-Arabinosyluracil	Nucleotides and derivatives	Nucleotides and derivatives	9.84544e+06	1.27293e+07	1.61274e+07	1.06632e+07	1.2898e+07	2
55	1-Decanol*	Others	Alcohol compounds	1.99457e+06	2.07923e+06	3.12329e+06	3.6245e+06	2.81972e+06	3
56	1-Eicosanol	Lipids	Free fatty acids	2.17823e+06	3.89867e+06	8.5558e+06	7.55617e+06	3.95703e+06	3
57	1-Feruloyl-sn-glycerol	Phenolic acids	Phenolic acids	99089	109097	52683.6	93354.3	103092	3
58	1-Hydroxyanthraquinone	Quinones	Anthraquinone	209152	217654	179598	16904.1	135772	3
59	1-Indanone	Others	Ketone compounds	202544	329034	590573	97033.2	105547	3
60	1-Linoleoylglycerol*	Lipids	Glycerol ester	22640.6	51195.5	49831.4	55972.7	18071.8	2
61	1-Methyl-1,2,3,4-tetrahydro-β-carboline-3-carboxylic acid	Alkaloids	Alkaloids	9.45123e+06	2.48158e+07	4.54969e+07	6.62769e+06	1.64843e+07	1
62	1-Methyl-2-[(Z)-6-undecyl]-4(1H)-quinolone	Alkaloids	Alkaloids	231224	284353	899619	108120	167427	3
63	1-Methyl-6-Oxo-1,6-Dihydropyridine-3-Carboxamide	Alkaloids	Pyridine alkaloids	11272.1	238399	96355.7	179957	699477	2
64	1-Methylpiperidine-2-carboxylic acid	Alkaloids	Piperidine alkaloids	2.52662e+06	3.14843e+06	3.01218e+06	3.41662e+06	2.5724e+06	3
65	1-Monomyristin	Lipids	Glycerol ester	719357	750946	939076	989518	442997	3
66	1-O-Caffeoyl-β-D-glucose*	Phenolic acids	Phenolic acids	1.62269e+06	4.03495e+06	2.06864e+06	1.18503e+06	2.84943e+06	1
67	1-O-Cinnamoyl-4,6-(S)-HHDP-β-D-glucose	Tannins	Tannin	18376.3	11405.3	13666.7	41340.4	15597.5	3
68	1-O-Galloyl-4-O-p-Coumaroyl-β-D-glucose	Phenolic acids	Phenolic acids	20144.7	100286	25000.6	30326.9	35347.5	3
69	1-O-Galloyl-6-O-p-Coumaroyl-β-D-glucose	Phenolic acids	Phenolic acids	22667	102131	21365.5	25116.6	56423.5	3
70	1-O-Linoleoyl-(6-O-Hydroxyethyl-D-Glucose)	Lipids	Free fatty acids	170109	989521	223932	419019	546389	1
71	1-O-Salicyloyl-β-D-glucose	Phenolic acids	Phenolic acids	1.85585e+07	2.5504e+07	1.63551e+07	6.68903e+06	9.54604e+06	1
72	1-O-Sinapoyl-β-D-glucose*	Phenolic acids	Phenolic acids	5.9712e+06	455589	1.9906e+06	224300	831146	3
73	1-O-Vanilloyl-D-Glucose	Phenolic acids	Phenolic acids	295226	322713	193867	668906	306189	3
74	1-O-p-Coumaroyl-β-D-glucose	Phenolic acids	Phenolic acids	138638	229290	124242	190097	125098	3
75	1-O-rhamnose-3-O-Caffeoyl Quinic Acid	Phenolic acids	Phenolic acids	17298.9	158225	54329	202270	172334	2
76	1-Octadecanol	Lipids	Free fatty acids	294115	285465	331450	352586	321789	3
77	1-Palmitoleoyl-Glycerol*	Lipids	Glycerol ester	271116	109866	195992	155015	48833.6	1
78	1-Pyrroline-4-hydroxy-2-carboxylic acid	Alkaloids	Pyrrole alkaloids	4292.68	44816.8	41898.9	34721.9	29056.3	3
79	1-[(4-hydroxyphenyl)methyl]-6-methoxy-2-methyl-3,4-dihydro-1h-isoquinolin-7-ol*	Alkaloids	Isoquinoline alkaloids	153554	145369	54861	176378	36804	1
80	1-[(4-hydroxyphenyl)methyl]-7-methoxy-1,2,3,4-tetrahydroisoquinolin-8-ol*	Alkaloids	Isoquinoline alkaloids	9.75568e+07	8.7402e+06	8.56371e+06	4.3039e+07	1.14732e+07	2
81	1-[(4-hydroxyphenyl)methyl]-7-methoxy-2-methyl-3,4-dihydro-1h-isoquinolin-8-ol*	Alkaloids	Isoquinoline alkaloids	166243	109794	52172.4	162064	48483.6	1
82	1-[(4-methoxyphenyl)methyl]-1,2,3,4-tetrahydroisoquinoline-6,7-diol*	Alkaloids	Isoquinoline alkaloids	2.2238e+08	3.66456e+07	3.81661e+07	1.44937e+08	3.93075e+07	2
83	1-[2-(Furan-2-yl)-2-oxoethyl]piperidin-2-one	Alkaloids	Alkaloids	2.93574e+06	1.81331e+07	2.98498e+07	1.37965e+06	5.63253e+06	3
84	1-[2-(Furan-2-yl)-2-oxoethyl]pyrrolidin-2-One	Alkaloids	Alkaloids	44860	108019	74069.9	112258	27130.6	3
85	1-methoxy-6-methyl-10-propan-2-yloxy-5,6,6a,7-tetrahydro-4H-dibenzo[de,g]quinoline-2,9-diol*	Alkaloids	Alkaloids	209930	287967	232555	584627	363197	2
86	1-phenyl-7-(4-hydroxyphenyl)-4-ene-3-heptanone	Others	Ketone compounds	378670	465660	740055	751322	270038	2
87	1-α-Linolenoyl-glycerol*	Lipids	Glycerol ester	53512.7	48568.7	54613.6	31506.7	29349	1
88	10,16,19-trihydroxy-5-methyl-12-methylidene-7-azaheptacyclo[9.6.2.01,8.05,17.07,16.09,14.014,18]nonadecan-3-one*	Alkaloids	Alkaloids	6.35434e+06	7.67488e+06	4.31828e+06	5.12329e+06	1.83044e+06	2
89	10-Formyltetrahydrofolic Acid	Alkaloids	Alkaloids	8.63411e+06	8.05396e+06	1.1448e+07	1.21669e+07	7.50248e+06	1
90	10-Hydroxymethyllycaconitine	Alkaloids	Alkaloids	67303.5	65780.2	106483	167410	101487	3
91	10-[butan-2-yl]-6-[2-(dimethylamino)-4-methylpentanoyl]-16-methoxy-2-oxa-6,9,12-triazatricyclo[13.3.1.03,7]nonadeca-1(19),13,15,17-tetraene-8,11-dione	Alkaloids	Alkaloids	24830.2	26268.8	43732.7	79832.4	20104.5	2
92	10-hydroxymajoroside	Terpenoids	Monoterpenoids	606644	304854	746251	2.5996e+06	1.01596e+06	3
93	10E,12Z-Octadecadienoic acid	Lipids	Free fatty acids	2.22479e+06	1.14269e+06	604747	577270	469551	3
94	11,12-epoxy-13-hydroxy-3-Oxooleanane-28-oic acid gamma-lactone (Liquidambaric Lactone)	Terpenoids	Triterpene	43359.4	69576	180694	56247.8	31586.5	1
95	11-Octadecanoic acid(Vaccenic acid)*	Lipids	Free fatty acids	3.43974e+07	2.67804e+07	4.01149e+07	3.48556e+07	2.62599e+07	1
96	12(13)Ep-9-KODE	Lipids	Free fatty acids	474977	5.11796e+06	3.6316e+06	8.60005e+06	4.28672e+06	3
97	12,13-Epoxy-9-Octadecenoic Acid	Lipids	Free fatty acids	223149	668287	642251	343102	667155	1
98	12-Hydroxyabietic Acid	Terpenoids	Ditepenoids	807867	1.56499e+06	3.99026e+06	5.50169e+06	1.15707e+06	3
99	12-Hydroxydodecanoic acid	Lipids	Free fatty acids	302160	41439.4	21829.2	22813.2	50019.9	3
100	12-Hydroxyoctadec-9-Enoic Acid; Ricinoleic acid	Lipids	Free fatty acids	2.15134e+06	4.18785e+06	9.31034e+06	8.04389e+06	4.01132e+06	1
101	12-Oxo-phytodienoic acid	Lipids	Free fatty acids	33485.9	92182.4	65395.4	57612.2	93922.7	3
102	12-hydroxy-2,6,10-trimethyltrideca-2,5-dien-4-one	Others	Others	1.61288e+07	1.06774e+07	1.40182e+07	5.69554e+06	1.13056e+07	3
103	13((2R,3S)-3-Pentyloxiranyl)-8Z-tridecenoic acid	Lipids	Free fatty acids	1.32134e+06	859841	444426	985805	1.02668e+06	3
104	13(S)-HODE;13(S)-Hydroxyoctadeca-9Z,11E-dienoic acid*	Lipids	Free fatty acids	3.3496e+06	9.55547e+06	5.37792e+06	5.74168e+06	7.16263e+06	1
105	13(S)-Hydroperoxylinolenic acid*	Lipids	Free fatty acids	235408	1.09376e+06	743828	1.45191e+06	1.80807e+06	2
106	13,28-Epoxy-11-ursen-3-one (Momordicinin)	Terpenoids	Triterpene	263921	214912	416225	201177	141792	2
107	13,28-Epoxyolean-11-en-3-one	Terpenoids	Triterpene	93691.3	108735	130633	182076	19803.9	3
108	13-Hydroxy-9Z,11E-octadecadienoic acid	Lipids	Free fatty acids	1085.92	9809.1	27004.2	129402	37682.5	1
109	13-KODE; (9Z,11E)-13-Oxooctadeca-9,11-dienoic acid*	Lipids	Free fatty acids	90872.8	224345	419627	23528.5	233475	2
110	13-Nor-desacylcynaropicrin	Terpenoids	Sesquiterpenoids	109948	248372	89899.2	61851.6	134557	3
111	13-Tetradecynoic acid	Lipids	Free fatty acids	1.32936e+06	547133	514216	142382	381376	3
112	13-methylmyristic acid	Lipids	Free fatty acids	3.54809e+06	1.12207e+06	2.05959e+06	1.84367e+06	2.12782e+06	1
113	13S-Hydroperoxy-6Z,9Z,11E-octadecatrienoic acid	Lipids	Free fatty acids	31562.2	180482	145860	309349	584303	3
114	13S-Hydroxy-9Z,11E,15Z-octadecatrienoic acid	Lipids	Free fatty acids	326491	1.53434e+06	895788	1.43402e+06	1.12807e+06	1
115	14,15-Dehydrocrepenynic acid	Lipids	Free fatty acids	5.33429e+06	8.56935e+06	5.80899e+06	3.10767e+06	4.06355e+06	3
116	14,15-DiHETrE	Lipids	Free fatty acids	8.11863e+06	8.00866e+06	8.38308e+06	4.06167e+06	9.37978e+06	3
117	14-hydroxy-2,6,10-trimethylpentadeca-2,5,10-trien-4-one*	Others	Others	1.54949e+07	1.39457e+07	1.39606e+07	6.97343e+06	1.70392e+07	1
118	15(S)-Hede	Lipids	Free fatty acids	63764.3	233556	1.38192e+06	1.0082e+06	324249	3
119	15-Glucosylerysopine	Alkaloids	Isoquinoline alkaloids	6.92971e+06	456949	1.33972e+06	2.60007e+06	1.11057e+06	2
120	15-demethylplumieride	Terpenoids	Monoterpenoids	21812.7	15999.4	37899.4	35159.7	21715.2	3
121	16,23:16,30-Diepoxydammar-24-ene-3,20-diol (Jujubogenin)*	Terpenoids	Triterpene	2.11526e+07	4.06208e+07	2.03183e+07	1.29742e+07	1.82386e+07	1
122	16-Methylheptadecanoic acid	Lipids	Free fatty acids	6.58405e+07	6.15232e+07	4.12269e+07	2.945e+07	5.38618e+07	2
123	17-Hydroxylinolenic acid	Lipids	Free fatty acids	767680	3.63681e+06	2.33668e+06	3.93302e+06	3.00072e+06	2
124	18-Demethylparaensidimerin C	Alkaloids	Alkaloids	322946	390416	658040	152726	26300.5	2
125	19-Hydroxyursolic acid	Terpenoids	Triterpene	31782.3	242861	51489.8	24423.2	17005.5	1
126	1´-O-Benzoylsucrose	Phenolic acids	Phenolic acids	3.81188e+06	822922	1.33761e+07	728576	528260	1
127	2',3',4',5,7-pentahydroxyflavone*	Flavonoids	Flavones	166295	79906.6	114835	580253	392919	1
128	2',4',6'-Trihydroxyacetophenone	Others	Ketone compounds	454427	311940	83128	50857.1	240880	1
129	2',7-Dihydroxy-3',4'-dimethoxyisoflavan	Flavonoids	Other Flavonoids	34404.1	127442	98154.2	134919	142464	3
130	2'-Deoxyadenosine*	Nucleotides and derivatives	Nucleotides and derivatives	145127	118238	475062	107088	176529	2
131	2'-Deoxyadenosine-5'-monophosphate	Nucleotides and derivatives	Nucleotides and derivatives	57377.8	103963	181725	239694	88080.3	3
132	2'-Deoxycytidine	Nucleotides and derivatives	Nucleotides and derivatives	66985.9	86238.1	137464	100880	21084.9	3
133	2'-Deoxyguanosine	Nucleotides and derivatives	Nucleotides and derivatives	755272	255512	439458	56587.8	275196	3
134	2'-Deoxyinosine-5'-monophosphate	Nucleotides and derivatives	Nucleotides and derivatives	4.14207e+07	2.53062e+07	2.1064e+07	2.01344e+07	4.39211e+07	3
135	2'-Hydroxy-2-methoxychalcone	Flavonoids	Chalcones	35535.7	36437.9	37446.9	90115.6	137900	3
136	2'-O-Methyladenosine	Nucleotides and derivatives	Nucleotides and derivatives	4.20584e+06	1.37769e+06	5.17633e+06	867427	3.36884e+06	1
137	2'-lauroyl sucrose*	Others	Saccharides	114734	266962	81697.1	32597.4	82089.1	1
138	2,19-Dihydroxy-3-oxours-12-en-28-oic acid	Terpenoids	Triterpene	777020	7.34526e+06	2.18151e+06	2.61792e+06	546543	1
139	2,2'-(3-methylcyclohexane-1,1-diyl)diacetic acid	Organic acids	Organic acids	169424	394510	304956	393167	287174	1
140	2,2-dimethylchromene-6-carboxylic acid*	Others	Others	2.31474e+06	2.34087e+06	2.296e+06	2.06193e+06	2.30894e+06	1
141	2,3,19-Trihydroxyurs-12-en-28-oic acid (Tormentic acid)	Terpenoids	Triterpene	67948.7	41106.9	49317.4	112397	3966.93	1
142	2,3,23-Trihydroxyurs-12-en-28-oic acid*	Terpenoids	Triterpene	2.44646e+06	2.08741e+06	1.76617e+06	3.70383e+06	604401	1
143	2,3,5,4'-Tetrahydroxystilbene-2-O-glucoside	Others	Stilbene	2.10587e+06	1.30577e+06	1.52154e+06	1.52886e+06	2.47011e+06	3
144	2,3,6,23-Tetrahydroxyolean-12-en-28-oic acid (Protobassic acid)	Terpenoids	Triterpene	71440	91863.1	161149	114798	35290.8	3
145	2,3,6-Trihydroxyurs-12-en-28-oic acid (Madasiatic acid)*	Terpenoids	Triterpene	233415	580621	452147	281494	332091	1
146	2,3-Dihydro-1,4-naphthoquinone	Quinones	Quinones	41601.5	31929.8	48714.1	48342.5	48502.9	2
147	2,3-Dihydroxy-12-ursen-28-oic acid*	Terpenoids	Triterpene	2.10823e+07	4.10205e+07	1.96956e+07	1.28854e+07	1.78497e+07	1
148	2,3-Dihydroxy-3-methylpentanoic acid	Organic acids	Organic acids	97297.3	132958	62569.7	186943	67673.6	3
149	2,3-Dihydroxybenzoic Acid*	Phenolic acids	Phenolic acids	4.07275e+06	2.5003e+06	3.78015e+06	7.86323e+06	5.64487e+06	1
150	2,3-Dihydroxylup-20(29)-en-28-oic acid (Alphitolic acid)*	Terpenoids	Triterpene	81920.4	452153	204164	146851	49591.9	1
151	2,3-Dihydroxyolean-12-en-28-oic acid (2-Hydroxyoleanolic acid)*	Terpenoids	Triterpene	1.81349e+07	3.86412e+07	1.8051e+07	1.18099e+07	1.57967e+07	1
152	2,3-Dihydroxyoleana-11,13(18)-dien-28-oic acid (Camaldulenic acid)	Terpenoids	Triterpene	8.03643e+06	1.03701e+07	1.84722e+07	1.93148e+07	2.10462e+07	1
153	2,3-Dihydroxyurs-12-en-28-oic acid methyl ester (Corosolic acid methyl ester)	Terpenoids	Triterpene	10322.1	21117.9	18838.4	30091.9	18053.2	3
154	2,3-Dihydroxyurs-12-en-29-oic acid (Maslinic acid)*	Terpenoids	Triterpene	97089.3	552455	217613	145741	52080.6	1
155	2,4,2',4'-tetrahydroxy-3'-prenylchalcone	Flavonoids	Chalcones	113053	143025	196937	213728	67987.7	3
156	2,4-Di-Tert-Butylphenol	Phenolic acids	Phenolic acids	45446.7	37900.9	53323.1	47689.6	40900.3	1
157	2,4-Dihydroxybenzoic acid	Phenolic acids	Phenolic acids	3.90335e+06	2.51889e+06	3.35148e+06	6.51778e+06	4.8231e+06	3
158	2,4-Dihydroxyquinoline	Alkaloids	Quinoline alkaloids	59694	149652	73347.6	396361	88673.8	3
159	2,5-Dihydroxybenzaldehyde	Others	Aldehyde compounds	4.54736e+06	7.47216e+06	5.19081e+06	2.51922e+06	7.95138e+06	2
160	2,5-Dihydroxybenzoic acid-5-O-glucoside	Phenolic acids	Phenolic acids	274031	221752	682349	302328	177678	1
161	2,5-Dihydroxybenzoic acid; Gentisic Acid*	Phenolic acids	Phenolic acids	2.39589e+06	1.22413e+06	1.62617e+06	3.41856e+06	2.32584e+06	1
162	2,5-Dimethoxybenzoquinone*	Quinones	Quinones	488417	4.29019e+06	862044	2.63008e+06	954316	1
163	2,6,7,4'-Tetrahydroxyisoflavanone	Flavonoids	Dihydroisoflavones	222066	185336	105631	204090	53956.9	1
164	2,6-Dimethoxy-1,4-benzoquinone*	Quinones	Quinones	484751	4.40927e+06	955172	3.09861e+06	915006	1
165	2,6-Dimethoxy-4-hydroxyphenol-1-O-ß-D-glucopyranoside	Others	Others	91213.4	130610	108466	135033	184494	2
166	2,6-Dimethoxybenzaldehyde	Others	Aldehyde compounds	1.47166e+06	197347	1.61399e+06	3.65802e+06	1.88197e+06	1
167	2,6-Dimethyl-7-octene-2,3,6-triol	Terpenoids	Monoterpenoids	1.44971e+06	1.81848e+06	2.71646e+06	2.74383e+06	2.31446e+06	3
168	2,6-dimethoxybenzene-1,4-diol 1-O-β-D-glucopyranoside	Phenolic acids	Phenolic acids	363676	421902	258512	190563	411092	1
169	2,9,10-trimethoxy-6-methyl-5,6,6a,7-tetrahydro-4H-dibenzo[de,g]quinolin-1-ol	Alkaloids	Isoquinoline alkaloids	2.71819e+08	1.40461e+08	1.57412e+08	2.81505e+08	1.22309e+08	1
170	2-(2,3-dihydroxypropoxy)-3-(((2-(dimethylamino)ethoxy)(hydroxy)phosphoryl)oxy)propan-2-yl (E)-hexadec-9-enoate	Lipids	LPE	92273.6	839088	597442	1.60104e+06	120494	1
171	2-(2,3-dihydroxypropoxy)-3-(((2-(dimethylamino)ethoxy)(hydroxy)phosphoryl)oxy)propan-2-yl (Z)-14-Octadecenoic Acid	Lipids	LPE	49811.1	32892.9	317304	913788	159753	1
172	2-(2,3-dihydroxypropoxy)-3-(((2-(dimethylamino)ethoxy)(hydroxy)phosphoryl)oxy)propyl (11Z,14Z)-octadeca-11,14-dienoate	Lipids	LPE	19954.3	118428	60559.7	329995	43239.2	3
173	2-(2,3-dihydroxypropoxy)-3-(((2-(dimethylamino)ethoxy)(hydroxy)phosphoryl)oxy)propyl (8E,11Z,14Z)-octadeca-8,11,14-trienoate	Lipids	LPE	10626.3	9447.95	19412.3	112136	57099.8	1
174	2-(2,3-dihydroxypropoxy)-3-(((2-(dimethylamino)ethoxy)(hydroxy)phosphoryl)oxy)propyl palmitate*	Lipids	LPE	74317.1	1.57354e+06	394495	997780	84491.9	1
175	2-(3-β-D-glucopyranosyloxy-4-hydroxyphenyl)ethanol-1-O-β-D-glucopyranoside	Others	Alcohol compounds	355501	278161	212839	241099	345401	2
176	2-(Dimethylamino)guanosine*	Nucleotides and derivatives	Nucleotides and derivatives	2.90884e+06	2.2006e+06	3.17293e+06	682767	1.89518e+06	3
177	2-(Formylamino)benzoic acid	Phenolic acids	Phenolic acids	3.82437e+06	1.12946e+06	2.33525e+06	1.72784e+06	6.25654e+06	3
178	2-(dodecanoyloxy)acetic acid	Lipids	Free fatty acids	284591	221896	79126	104345	140615	3
179	2-(hydroxymethyl)-6-[(3,9,10-trimethoxy-6,8,13,13a-tetrahydro-5H-isoquinolino[2,1-b]isoquinolin-2-yl)oxy]oxane-3,4,5-triol	Alkaloids	Isoquinoline alkaloids	570838	186377	278346	211748	172495	3
180	2-Acetyl-2-Hydroxybutanoic Acid	Organic acids	Organic acids	80569.5	77576	65920.3	70506.6	79387.2	3
181	2-Amino-4,5-dihydro-1H-imidazole-4-acetic acid	Alkaloids	Alkaloids	3.41797e+06	4.51616e+06	4.65124e+06	5.00873e+06	3.49452e+06	3
182	2-Amino-4-dihydroxy octadecyl galactoside	Alkaloids	Alkaloids	82520.3	3987.23	104593	22406.1	52091.2	1
183	2-Amino-4-hydroxy-3-methylpentanoic acid	Amino acids and derivatives	Amino acids and derivatives	600716	3.01008e+06	2.84722e+06	886613	278128	2
184	2-Aminododecane-1,4-diol	Lipids	Sphingolipids	97903.4	130686	187940	198736	81590.7	1
185	2-Aminohexadecane-1,4-diol	Lipids	Sphingolipids	996079	1.28407e+06	1.51814e+06	1.89041e+06	615494	1
186	2-Aminohexadecane-1,5,15-triol	Lipids	Sphingolipids	43861	61150.5	75559.4	79455	27957.9	1
187	2-AminoicoSane-1,5,7,19-tetraol	Lipids	Sphingolipids	301108	395246	494750	538340	187545	1
188	2-Aminoisobutyric acid	Organic acids	Organic acids	4.74056e+06	3.98929e+06	5.18387e+06	4.87815e+06	4.89e+06	2
189	2-Aminooctadecane-1,4-diol	Lipids	Sphingolipids	123401	173775	220124	269055	96407.7	1
190	2-Aminopurine	Nucleotides and derivatives	Nucleotides and derivatives	9.10167e+06	1.10667e+07	2.277e+07	5.95161e+06	9.29919e+06	3
191	2-Aminotetradecane-1,4-diol	Lipids	Sphingolipids	62992.2	104517	116248	148411	53007.1	1
192	2-Aminotetradecane-1,5,13-triol	Lipids	Sphingolipids	56662.7	77019.5	87517.6	85795	36367.6	3
193	2-Carboxy-3-hydroxy-A(1)-norlupan-20(29)-en-28-oic acid (Ceanothic acid)*	Terpenoids	Triterpene	46927.7	359347	121814	143588	51059.8	1
194	2-Decanol*	Others	Alcohol compounds	3.19489e+06	3.37602e+06	4.44686e+06	5.84989e+06	4.21645e+06	3
195	2-Deoxyribose-1-phosphate*	Nucleotides and derivatives	Nucleotides and derivatives	3.8226e+06	3.00697e+06	1.10586e+06	651230	2.30631e+06	3
196	2-Deoxyribose-5'-phosphate*	Nucleotides and derivatives	Nucleotides and derivatives	246129	442795	98428.4	14045.9	101451	3
197	2-Dodecenedioic acid	Lipids	Free fatty acids	1.39683e+06	8.03588e+06	2.80786e+06	1.82711e+06	2.21669e+06	1
198	2-Ethyl-3-methylmaleimide-N-glucoside	Alkaloids	Alkaloids	2.7618e+06	1.11942e+06	1.93519e+06	1.60935e+06	931777	2
199	2-Feruloyl-sn-glycerol	Phenolic acids	Phenolic acids	80094.8	76697.7	75578.7	83821.3	88492	3
200	2-Formyl-3-hydroxy-A(1)-norlup-20(29)-en-28-oic acid (Colubrinic acid)	Terpenoids	Triterpene	786059	2.971e+06	1.69289e+06	998239	1.39506e+06	3
201	2-Furoic acid	Organic acids	Organic acids	741835	350166	774808	1.92361e+06	1.10803e+06	3
202	2-Hydroxy-2,3-dihydrogenistein	Flavonoids	Isoflavones	70325	35585.4	79894.6	6101.31	61191.4	3
203	2-Hydroxy-2-methyl-3-oxobutanoic acid*	Organic acids	Organic acids	526346	527516	545123	460620	324836	3
204	2-Hydroxy-3-(4-Hydroxyphenyl)Propanoic Acid*	Phenolic acids	Phenolic acids	106642	46254.4	76569.6	151224	137031	3
205	2-Hydroxy-3-phenylpropanoic acid	Phenolic acids	Phenolic acids	1.01294e+06	88207.7	1.23132e+06	2.58971e+06	1.40846e+06	1
206	2-Hydroxy-4-methyl-3-tridecanoyloxypentanoic acid methyl ester	Lipids	Free fatty acids	1.60961e+06	1.50275e+06	3.24774e+06	3.44629e+06	1.65365e+06	2
207	2-Hydroxy-4-methyl-3-undecanoyloxypentanoic acid methyl ester*	Lipids	Free fatty acids	2.2481e+07	1.95985e+07	2.63387e+07	2.27369e+07	2.13046e+07	1
208	2-Hydroxy-4-methylpentanoic acid	Organic acids	Organic acids	149120	145372	173153	207996	221069	3
209	2-Hydroxy-5-methylbenzoyl-1-O-glucose	Phenolic acids	Phenolic acids	107815	197709	155586	144810	319403	1
210	2-Hydroxybutyric Acid*	Organic acids	Organic acids	470719	502560	254182	127455	371786	1
211	2-Hydroxycinnamic acid*	Phenolic acids	Phenolic acids	1.08136e+07	3.25945e+06	5.34776e+06	4.52974e+06	1.88446e+07	1
212	2-Hydroxyhexadecanoic acid*	Lipids	Free fatty acids	1.42558e+07	4.38251e+06	1.11934e+07	8.29675e+06	1.03897e+07	1
213	2-Hydroxyisobutyric acid*	Organic acids	Organic acids	503433	497109	254761	134746	369012	1
214	2-Hydroxyisocaproic acid	Organic acids	Organic acids	751566	564460	903685	824407	926577	3
215	2-Hydroxymethyl-A(1)-nor-19,24-dihydroxyurs-2,12-dien-28-oic acid (Rosamultic acid)	Terpenoids	Triterpene	38371.7	207384	61050.8	77071.2	6556	2
216	2-Hydroxymyristic acid	Lipids	Free fatty acids	516708	126968	270097	168679	380320	1
217	2-Hydroxyphenol-1-O-glucosyl(6→1)rhamnoside	Others	Others	193316	259681	175942	361300	181460	2
218	2-Hydroxyphenylacetic acid	Phenolic acids	Phenolic acids	129664	66910	131586	33833.5	111109	3
219	2-Hydroxypyracrenic acid*	Terpenoids	Triterpene	16712.1	117742	12245.5	130083	10206.5	2
220	2-Hydroxyursolic acid*	Terpenoids	Triterpene	1.92211e+07	4.0061e+07	1.84292e+07	1.19568e+07	1.611e+07	1
221	2-Isopropylmalic Acid	Organic acids	Organic acids	2.77301e+06	3.69377e+06	2.11382e+06	2.65484e+06	1.53884e+06	1
222	2-Linoleoylglycerol*	Lipids	Glycerol ester	21688.3	48944	46061.3	48616.5	14333	2
223	2-Methoxy-4-methylphenol	Others	Others	628725	842620	1.23622e+06	1.05504e+06	448582	3
224	2-Methoxy-6-undecyl-1,4-benzoquinone	Quinones	Quinones	618103	740151	697245	872195	427587	3
225	2-Methyl-3-hydroxyindan-1-one	Others	Others	160435	1.32414e+06	52848.3	337176	175140	3
226	2-Methylene-3-(6-hydroxyhexyl)-butanedioic acid	Organic acids	Organic acids	138875	271751	401324	48677	361042	3
227	2-Methylglutaric acid*	Organic acids	Organic acids	1.33141e+06	1.23815e+06	940145	694257	805418	3
228	2-Methylsuccinic acid*	Organic acids	Organic acids	6.18556e+06	5.70049e+06	5.82296e+06	6.08436e+06	3.70776e+06	1
229	2-O-Galloyl-D-glucose	Phenolic acids	Phenolic acids	105954	49411.4	122687	276811	222353	3
230	2-O-α-D-Glucopyranosyl-L-ascorbic acid	Others	Vitamin	582483	813215	334470	320437	1.59851e+06	1
231	2-Oxo-3,4-dihydro-1H-quinoline-3-carboxylic acid	Alkaloids	Quinoline alkaloids	51453	76591.7	146276	107082	57885.3	3
232	2-Palmitoleoyl-Glycerol*	Lipids	Glycerol ester	227518	106251	167662	128567	48581.8	1
233	2-Palmitoylglycerol*	Lipids	Glycerol ester	124173	193816	225675	207422	130095	1
234	2-Phenylethy-1-O-β-D-glucoside	Others	Alcohol compounds	433733	268094	165224	225890	162359	3
235	2-Phenylpropionic Acid	Organic acids	Organic acids	50871.9	74247.4	69895.9	12968.4	31066.3	1
236	2-Picolinic acid	Alkaloids	Pyridine alkaloids	923028	566722	423574	89193	731370	3
237	2-Propylglutaric acid	Organic acids	Organic acids	5.29171e+06	845519	2.71734e+06	829193	2.44032e+06	1
238	2-Propylmalic Acid*	Organic acids	Organic acids	2.31855e+06	3.74107e+06	1.75107e+06	2.30738e+06	1.29563e+06	1
239	2-Propylsuccinic acid	Organic acids	Organic acids	116152	218764	225242	232637	198774	2
240	2-[(1R,2R)-3-oxo-2-[(Z)-5-[3,4,5-trihydroxy-6-(hydroxymethyl)oxan-2-yl]oxypent-2-enyl]cyclopentyl]acetic acid	Lipids	Free fatty acids	238145	583047	1.37967e+06	2.47836e+06	5.62574e+06	3
241	2-[(5s)-5-hydroxyhexa-1,3-dien-1-yl]-5-methoxy-4-[(3r)-3-methoxybutanoyl]-2-methylfuran-3-one	Others	Ketone compounds	621836	1.50655e+06	1.58287e+06	4.73266e+06	2.01412e+06	2
242	2-aminodocoSane-1,6,19,20,21-pentaol	Lipids	Sphingolipids	67759.5	76383.7	92882.3	118281	35226.5	1
243	2-benzoyl-4-[(2r)-2-hydroxy-7-methyl-3-methylideneoct-6-en-1-yl]benzene-1,3,5-triol	Others	Ketone compounds	50010	51883.5	54825.3	55678	56199.8	2
244	2-methyl-1-nitronaphthalene	Others	Others	7.19465e+06	2.93191e+07	3.51589e+07	1.09704e+06	1.30431e+07	1
245	2-α-Linolenoyl-glycerol*	Lipids	Glycerol ester	49570.4	54155.9	55983.4	31419	28382.1	1
246	2-β-D-Glucopyranosyloxy-5-hydroxyphenylacetic acidmethylester*	Phenolic acids	Phenolic acids	368728	282352	143183	556924	142629	3
247	24,30-Dihydroxy-12(13)-ene-lupeol*	Terpenoids	Triterpene	3.29401e+07	2.30108e+07	3.0834e+07	2.05017e+07	2.87268e+07	1
248	24-p-Coumaroyloxy-2,3-dihydroxyurs-12-en-28-oic acid (Guavacoumaric acid)*	Terpenoids	Triterpene	15843.2	94880.9	11265.2	112931	10643.7	2
249	27,28-Dicarboxyl ursolic acid	Terpenoids	Triterpene	128471	55036.6	26639.9	39468.3	4826.39	2
250	2R-Hydroxyoctadecanoic Acid*	Lipids	Free fatty acids	171445	129809	247607	140027	172546	1
251	2R-hydroxy-9Z,12Z,15Z-octadecatrienoic acid	Lipids	Free fatty acids	2.0885e+06	2.80487e+06	1.73567e+06	3.65278e+06	2.71305e+06	3
252	2ɑ-hydroxy-3β-trans-p-hydroxycinnamoyloxy oleanolic acid*	Terpenoids	Triterpene	57746.9	1.56855e+06	212242	302776	175395	1
253	2α,3α-Dihydroxyolean-12-en-28-oic acid	Terpenoids	Triterpene	419738	6.17194e+06	681013	260687	1.75393e+06	2
254	3',5,5',7-Tetrahydroxyflavanone-7-O-glucoside	Flavonoids	Flavanones	13596.8	32311.6	30424.7	1050.7	49400.2	3
255	3',6-Dihydroxy-4',7-dimethoxyl-N,N-dimethyltetrahydroisoquinoline	Alkaloids	Isoquinoline alkaloids	1.26795e+07	8.24893e+06	7.15438e+06	1.75654e+07	6.14765e+06	3
256	3'-(Hexadecyl monoenoyl)sucrose	Lipids	Free fatty acids	1.10011e+06	1.12239e+06	1.22804e+06	91590.4	732325	1
257	3'-Hydroxy-N-Methylcoclaurine	Alkaloids	Isoquinoline alkaloids	302740	105681	70012.6	295777	79599	3
258	3'-O-Beta-D-Glucopyranosyl plumbagic acid	Phenolic acids	Phenolic acids	529064	411251	389384	329224	432201	1
259	3'-O-Methyltricetin-7-O-glucoside	Flavonoids	Flavones	93750.8	375595	193506	1.23222e+06	69965.9	1
260	3'-Palmitoyl sucrose	Lipids	Free fatty acids	392482	813672	513270	88502.4	310625	1
261	3'-lauroyl sucrose*	Others	Saccharides	156096	176688	78391.2	27528.9	60783.6	1
262	3'-linoleoyl sucrose	Lipids	Free fatty acids	37208	111309	83846.6	6829.35	64789.8	1
263	3'-methoxyquercetin-3-O-L-rhamnosyl(1→2)-glucopyranoside*	Flavonoids	Flavonols	1.0329e+06	3.41356e+06	1.53808e+06	8.54467e+06	350008	1
264	3,12-Dihydroxyoleanan-28,13-olide (Oleanderolide)	Terpenoids	Triterpene	41662.2	57970.6	75387.8	97498.5	18073	3
265	3,13,15-Trihydroxyoleanane-12-one	Terpenoids	Triterpene	529122	314511	507911	341735	500222	3
266	3,19,23-Trihydroxyurs-12-en-28-oic acid (Rutundic acid)	Terpenoids	Triterpene	328943	155856	190590	499211	51866.6	2
267	3,19-Dihydroxyolean-12-en-28-oic acid	Terpenoids	Triterpene	12324.5	89045	21918.7	13539.7	7103.58	3
268	3,19-Dihydroxyurs-12-en-28-oic acid (Pomolic acid)*	Terpenoids	Triterpene	1.6985e+07	3.93753e+07	1.84539e+07	1.10034e+07	1.61656e+07	1
269	3,19-Epoxy-3,22-dihydroxydammara-20,24-dien-26-oic acid δ-lactone (Semialactone)	Terpenoids	Triterpene	287917	194879	426561	331751	295870	3
270	3,20-Dihydroxyurs-21-en-28-oic acid (Oleanderic acid)	Terpenoids	Triterpene	40234	318320	122674	99980.6	59390.2	3
271	3,24-Dihydroxyolean-12-en-22-one (Soyasapogenol E)*	Terpenoids	Triterpene	3.57093e+07	2.53169e+07	3.29701e+07	2.20931e+07	3.0962e+07	1
272	3,29-Dihydroxyolean-12-en-28-oic acid (Mesembryanthemoidigenic acid)*	Terpenoids	Triterpene	98823.7	532886	224844	147780	59948.4	1
273	3,3-bis-(4-hydroxy-3-methoxyphenyl)-propane-1,2-diol	Others	Others	123010	35506.4	68894.7	71626.3	41813.5	2
274	3,4'-Dihydroxy-3',5'-dimethoxypropiophenone	Others	Ketone compounds	90578.6	180302	428215	306213	148684	2
275	3,4,2',4',6'-Pentahydroxychalcone	Flavonoids	Chalcones	45298	4200.39	27034.2	60456.7	37917.9	3
276	3,4,2',4',6'-Pentahydroxychalcone-4'-O-glucoside	Flavonoids	Chalcones	1.20557e+06	840868	425324	1.27185e+06	424405	2
277	3,4,5,6-tetrahydroxytetrahydro-2H-pyran-2-yl)methyl (E)-3-(4-hydroxy-3,5-dimethoxyphenyl)acrylate*	Phenolic acids	Phenolic acids	6.00491e+06	465346	1.87696e+06	161663	727327	3
278	3,4,5-Trimethoxycinnamic acid	Phenolic acids	Phenolic acids	75994.4	19038.8	154454	11971.9	12319.3	3
279	3,4-Dehydro-DL-proline	Amino acids and derivatives	Amino acids and derivatives	284348	628849	440888	521290	421109	2
280	3,4-Dihydro-4-(4-hydroxy-3-methoxyphenyl)-3-(hydroxymethyl)-6,7-dimethoxy-(3R,4S)-2-naphthalenecarboxaldehyde	Lignans and Coumarins	Lignans	80889.3	12945.4	25084.4	16030.5	15531.2	3
281	3,4-Dihydroxy-3-methoxypropiophenone	Others	Ketone compounds	85817	179856	530200	287891	126690	2
282	3,4-Dihydroxy-L-phenylalanine (L-Dopa)	Amino acids and derivatives	Amino acids and derivatives	164741	571041	1.22307e+06	394803	620562	3
283	3,4-Dihydroxyallylbenzene-3-O-glucoside	Others	Others	53358.4	92745.2	92649.3	87340.9	89224.4	3
284	3,4-Dihydroxybenzoic acid (Protocatechuic acid)*	Phenolic acids	Phenolic acids	4.05421e+06	2.10864e+06	3.37237e+06	6.75352e+06	4.39188e+06	1
285	3,4-Dihydroxyphenethyl alcohol-8-O-[4-O-caffeoyl-β-D-apinosyl(1→3)-β-D-glucosyl(1→6)]-β-D-glucoside	Others	Alcohol compounds	92387.2	33655.9	59355.2	120004	84203.3	3
286	3,4-Open loop-lupine-4(23),20(29)-diene-24-hydroxy-3-carboxylic acid	Terpenoids	Triterpene	14544.3	108786	14544.3	384505	151169	2
287	3,5,7,4'-Tetrahydroxy-Coumaronochromone	Others	Chromone	61205.8	47781.1	84805.5	154571	55662.6	3
288	3,5,7-Trihydroxyflavanone (Pinobanksin)*	Flavonoids	Flavanonols	70254.9	19013.4	36102.8	43834.8	34009.5	3
289	3,5-Digalloylshikimic acid	Phenolic acids	Phenolic acids	15546.4	77450.4	16178.4	25599.4	32028.4	3
290	3,5-Dimethyl-2,3-dihydrobenzofuran	Others	Others	4.79659e+06	4.62993e+06	5.09466e+06	4.69915e+06	5.16389e+06	3
291	3,5-dihydroxy-4-{[(2s,3r,4s,5s,6r)-3,4,5-trihydroxy-6-[(sulfooxy)methyl]oxan-2-yl]oxy}benzoic acid	Phenolic acids	Phenolic acids	178280	233288	143889	205367	135116	2
292	3-(((S)-1-carboxy-2-phenylethyl)amino)-2,5-dihydroxycyclopentane-1-carboxylic acid	Others	Others	487308	1.75671e+06	1.26088e+06	1.36257e+06	778805	1
293	3-(2-oxopropyl)-3-hydroxyindolin-2-one	Alkaloids	Plumerane	51532.7	121342	191542	47977.7	97137.2	2
294	3-(3',5'-Dimethoxy-4'-hydroxy-benzylidene')-2-indolinone	Alkaloids	Plumerane	811984	1.10103e+06	1.61564e+06	1.75362e+06	1.3802e+06	3
295	3-(3'-Hydroxybutyl)-2,4,4-trimethylcyclohexa-2,5-dienone glucoside	Terpenoids	Sesquiterpenoids	575858	348574	117307	31207.2	14115.8	3
296	3-(3'-Hydroxybutyl)-2,4,4-trimethylcyclohexa-2,5-dienone malonyl glucoside	Terpenoids	Sesquiterpenoids	152022	121155	209388	96369.3	48689.6	3
297	3-(3-Hydroxyphenyl)-3-hydroxypropanoic acid	Phenolic acids	Phenolic acids	62912.6	34595.1	37695.3	25714.3	43871.2	3
298	3-(3-Hydroxyphenyl)-propionic acid	Phenolic acids	Phenolic acids	40640.9	11129.5	52724.6	12980.1	18447.2	3
299	3-(4-Hydroxyphenyl)-propionic acid*	Phenolic acids	Phenolic acids	1.76128e+06	198452	1.85837e+06	3.9235e+06	2.38017e+06	1
300	3-(4-hydroxycyclohex-1-en-1-yl)-4a,5-dimethyl-3,4,4a,5,6,8a-hexahydronaphthalen-1(2H)-one	Others	Others	53841.1	34067.7	34445.3	27620.9	18583.7	3
301	3-(Cyclohexen-1-yl)-2-hydroxy-4a,5-dimethyl-2,3,4,5,6,7,8,8a-octahydronaphthalen-1-one	Others	Others	4.17928e+06	7.46035e+06	5.28955e+06	2.65613e+06	3.41189e+06	3
302	3-(Pyrazol-1-yl)-L-alanine	Amino acids and derivatives	Amino acids and derivatives	606990	3.83039e+06	7.38465e+06	583207	813431	3
303	3-Aminosalicylic acid	Phenolic acids	Phenolic acids	109221	111714	129364	182816	195264	3
304	3-Chloroaniline	Alkaloids	Alkaloids	1.03557e+07	1.57666e+07	1.80166e+07	9.30729e+06	5.48046e+06	1
305	3-Dehydro-L-Threonic Acid	Others	Saccharides	1.47885e+06	1.1646e+06	1.34825e+06	3.39995e+06	1.51485e+06	1
306	3-Dehydrosphinganine	Lipids	Sphingolipids	150054	77102.1	222700	113116	102623	1
307	3-Deoxysappanchalcone	Flavonoids	Chalcones	26659	2572.08	63478.3	118343	28449.2	2
308	3-Hydroxy-1-(3,4-dihydroxyphenethyl)pyrrolidine-2,5-dione	Alkaloids	Pyrrole alkaloids	60594.4	176359	336594	39462.3	87642.6	1
309	3-Hydroxy-20-oxo-30-norlupan-28-oic acid (Platanic acid)	Terpenoids	Triterpene	1.27504e+06	1.54504e+06	1.40473e+06	1.01012e+06	1.4936e+06	3
310	3-Hydroxy-29(or30)-al-olean-12-en-28-oic acid	Terpenoids	Triterpene	48551	323205	156245	57906.6	7566.79	1
311	3-Hydroxy-3,7,11-trimethyldodeca-1,6E,10-trien-9-yl isobutyrate	Terpenoids	Sesquiterpenoids	902453	3.10094e+06	2.39049e+06	4.23731e+06	833724	3
312	3-Hydroxy-3-acetonyloxindole	Alkaloids	Plumerane	5.23886e+06	1.10823e+06	8.07156e+06	5.67002e+06	3.89943e+06	1
313	3-Hydroxy-3-methylpentane-1,5-dioic acid	Amino acids and derivatives	Amino acids and derivatives	5.29879e+06	2.47786e+06	4.76979e+06	6.25774e+06	2.59965e+06	1
314	3-Hydroxy-4-isopropylbenzylalcohol-3-O-glucoside	Others	Alcohol compounds	38468.5	118273	77440.9	909951	109069	2
315	3-Hydroxy-4-methoxybenzoic acid; Isovanillic Acid	Phenolic acids	Phenolic acids	440572	3.34626e+06	1.62718e+06	2.39185e+06	1.25396e+06	3
316	3-Hydroxy-L-phenylalanine*	Amino acids and derivatives	Amino acids and derivatives	1.33689e+07	1.8653e+07	2.6007e+07	9.5964e+06	2.12988e+07	1
317	3-Hydroxy-palmitic acid methyl ester	Lipids	Free fatty acids	111098	45754.8	146055	86431	100389	1
318	3-Hydroxybutyric acid	Organic acids	Organic acids	8.90515e+06	4.05801e+06	2.49065e+06	4.13043e+06	1.82095e+06	3
319	3-Hydroxycinnamic Acid*	Phenolic acids	Phenolic acids	1.62372e+07	5.43888e+06	8.93222e+06	8.71024e+06	2.47977e+07	1
320	3-Hydroxycycloarta-24-ene-26-oic acid (Isomangiferolic acid)*	Terpenoids	Triterpene	3.52164e+07	2.52573e+07	3.47411e+07	2.18338e+07	3.1333e+07	1
321	3-Hydroxylup-20(29)-en-28-oic acid (Betulinic acid)*	Terpenoids	Triterpene	3.61219e+07	2.58028e+07	3.44958e+07	2.24885e+07	3.20678e+07	1
322	3-Hydroxyolean-12-ene-28,29-dioic acid (Serratagenic Acid)	Terpenoids	Triterpene	10988.1	57033.5	28302.1	27036.7	19722.5	1
323	3-Hydroxyurs-12,19-dien-28-oic acid (Sanguisorbigenin)	Terpenoids	Triterpene	316348	1.02405e+06	509852	397665	181099	2
324	3-Hydroxyurs-12-en-28-oic acid (3-Epiursolic acid)*	Terpenoids	Triterpene	3.72934e+07	2.52951e+07	3.54195e+07	2.33301e+07	3.2998e+07	1
325	3-Isopropylmalic Acid*	Organic acids	Organic acids	2.46837e+06	4.07577e+06	2.13949e+06	2.58965e+06	1.39182e+06	1
326	3-Laurylsucrose	Others	Saccharides	262348	426977	157918	38833.2	142231	1
327	3-Methoxytyrosine	Amino acids and derivatives	Amino acids and derivatives	599647	923945	378397	756529	383075	3
328	3-Methyl-4,8-dihydroxy-3,4-dihydroisocoumarin	Lignans and Coumarins	Coumarins	69816.9	63128.1	87063	43903.4	82215.1	3
329	3-Methylbenzaldehyde*	Others	Aldehyde compounds	133815	41309.2	66425	61193	182007	2
330	3-Methylmalic acid	Organic acids	Organic acids	988484	1.11516e+06	934709	542593	1.22697e+06	1
331	3-O-(p-coumaroyl) 3-Hydroxy-3-methylglutaric acid	Phenolic acids	Phenolic acids	58495.1	43775.4	116102	75126.1	71973.1	3
332	3-O-Caffeoyl-9-hydroxylup-20(30)-en-7-one (Querspicatin A)*	Terpenoids	Triterpene	43260.8	1.42575e+06	170524	260006	145382	1
333	3-O-Cinnamoyl-4,6-(S)-HHDP-β-D-glucose	Phenolic acids	Phenolic acids	18849.5	15207.5	10570.1	57365.7	11864.1	3
334	3-O-Galloyl-D-glucose*	Phenolic acids	Phenolic acids	230237	192462	109856	624079	384366	2
335	3-O-Glucosyl(1→2)arabinosyl-23-hydroxyolean-12-en-28-oic acid (Cauloside C; Akeboside Std)	Terpenoids	Triterpene Saponin	1253.95	40270.3	30272.6	44660.5	8018.98	2
336	3-O-Methyl-a-methyldopa	Amino acids and derivatives	Amino acids and derivatives	2.8755e+06	3.29966e+06	1.49263e+06	1.16615e+06	1.54761e+06	3
337	3-O-Methylgallic acid	Phenolic acids	Phenolic acids	60877.9	71561.1	58041	82091.3	62501.4	2
338	3-O-Methylquercetin	Flavonoids	Flavonols	50531.5	68857.8	56040	260750	31332.1	3
339	3-O-P-Trans-Coumaroylalphitolic Acid*	Terpenoids	Triterpene	53615.4	1.75348e+06	205172	256975	186954	1
340	3-O-Trans-p-Coumaroylmaslinic Acid*	Terpenoids	Triterpene	54431.2	1.50057e+06	229828	276318	178224	1
341	3-O-caffeoyl quininyl glucoside	Others	Others	256668	27829.3	49236.3	18796.6	11583.4	3
342	3-O-p-Coumaroyl-2-hydroxyurs-12-en-28-oic acid	Terpenoids	Triterpene	28401.7	674437	98406.3	141542	88341.7	1
343	3-O-p-Coumaroylquinic acid-O-glucoside	Phenolic acids	Phenolic acids	4417.67	43947.7	27977.3	88402.3	70126	1
344	3-O-p-Coumaroylrotundic acid	Terpenoids	Triterpene	10680.8	74559.7	692.703	92908.8	5364.21	2
345	3-O-p-Coumaroyltormentic acid	Terpenoids	Triterpene	12976.8	84236.6	9159.18	135036	12004.7	2
346	3-Oleoyl sucrose	Lipids	Free fatty acids	36910.8	102970	82084.4	3106.57	69774.6	2
347	3-Oxo-19-hydroxyurs-12-en-28-oic acid (Pomonic acid)	Terpenoids	Triterpene	14623.5	65365.1	38200.6	19390.1	8241.01	1
348	3-Oxo-9,19-cyclolanost-24-en-26-oic acid (Mangiferonic acid)*	Terpenoids	Triterpene	1.22502e+06	4.03251e+06	1.9295e+06	1.43212e+06	1.19879e+06	2
349	3-Oxo-Alpha-Ionol diglucoside	Terpenoids	Sesquiterpenoids	200978	123749	133672	117693	137178	3
350	3-Oxolup-20(29)-en-28-oic acid (Betulonic acid)*	Terpenoids	Triterpene	2.3767e+06	8.19943e+06	2.04473e+06	681176	2.88413e+06	2
351	3-Oxoolean-12-en-28-oic Acid (Oleanonic acid)*	Terpenoids	Triterpene	1.65159e+06	5.28414e+06	2.64078e+06	2.26648e+06	1.64438e+06	2
352	3-Oxours-12-en-28-oic acid (Ursonic acid)*	Terpenoids	Triterpene	2.78944e+06	9.18406e+06	2.59888e+06	843830	3.42632e+06	2
353	3-Phospho-D-glyceric acid	Organic acids	Organic acids	96259.2	204837	162154	145412	244881	3
354	3-Succinoylpyridine	Alkaloids	Pyridine alkaloids	232741	403275	443870	222574	288130	1
355	3-[4-(β-D-glucopyranoside)-phenylacrylic]-acid	Phenolic acids	Phenolic acids	8857.78	153959	49374.3	310817	136155	1
356	3-[[3-(4-Hydroxyphenyl)propenoyl]oxy]-2-hydroxyurs-12-ene-28-oic acid (Jacoumaric Acid)	Terpenoids	Triterpene	27428.4	923874	108801	129003	90792.3	3
357	3-amino-2-naphthoic acid*	Alkaloids	Alkaloids	2.77169e+06	1.3554e+07	1.72859e+07	405239	5.35503e+06	1
358	3-hydroxy-1-methylpyrrolidin-2-one*	Alkaloids	Pyrrole alkaloids	4.81289e+07	4.12782e+07	3.6406e+07	3.27908e+07	4.27589e+07	1
359	3-hydroxy-6-(2-hydroxyethyl)-2,7-bis(hydroxymethyl)-2,5-dimethyl-3H-inden-1-one	Others	Others	152617	278653	293766	217459	207938	1
360	3-phenyl-2-(pyrrolidine-2-carbonylamino)propanoic Acid	Amino acids and derivatives	Amino acids and derivatives	138191	314338	615432	524443	253113	3
361	3-pyridine-methanol-O-β-D-glucopyranosyl*	Alkaloids	Pyridine alkaloids	2.06733e+06	2.83128e+06	2.67078e+06	706607	308041	1
362	3-quinolinecarboxylic acid	Alkaloids	Quinoline alkaloids	357439	690611	780186	486896	408177	1
363	3β,14α,15α,21α-tetrahydroxyserrat-14-en-21-acetyl-3-(4'-hydroxybenzoate)	Terpenoids	Terpene	42272.6	120356	105239	106369	187258	3
364	3ξ-(1ξ-Hydroxyethyl)-7-hydroxy-1-isobenzofuranone	Others	Others	52617.8	934856	426899	394719	781512	1
365	4'-Hydroxy-3'-methoxyacetophenone (Acetovanillone)	Others	Ketone compounds	67765.4	194762	122630	233943	237208	3
366	4'-Hydroxy-6,7-dimethoxyl-N,N-dimethyltetrahydroisoquinoline	Alkaloids	Isoquinoline alkaloids	536079	1.19404e+06	392208	437306	269143	3
367	4'-Methoxyacetophenone	Others	Ketone compounds	132829	307989	351261	85644.7	96012.5	2
368	4'-demethyl-3,9-dihydroeucomin glucosyl rhamnosyl glucoside	Flavonoids	Other Flavonoids	96195.7	134354	62587.2	72055.2	63718.4	3
369	4,5,6-Trihydroxy-2-cyclohexen-1-ylideneacetonitrile	Alkaloids	Alkaloids	161583	517901	843814	155929	268638	2
370	4,5-Dehydro-L-leucine	Amino acids and derivatives	Amino acids and derivatives	1.06998e+06	3.54333e+06	2.00756e+06	1.13501e+06	3.42942e+06	1
371	4,5-Epoxy-14-hydroxy sinomenine N-oxide	Alkaloids	Isoquinoline alkaloids	248143	192410	98945.1	276139	73408.9	3
372	4,6-dimethoxy-2-methoxyphenyl-1-O-beta-D-glucopyranoside	Others	Others	35879.7	99307.6	90246.8	81510.1	5358.74	3
373	4,8-Dihydroxyquinoline-2-carboxylic acid	Alkaloids	Quinoline alkaloids	119677	89442	130509	201303	61777.4	3
374	4-(Rhamnosyloxy)phenylacetonitrile	Alkaloids	Phenolamine	20565	27010.9	41207.3	11849	11184	3
375	4-Acetamidobutyric acid	Organic acids	Organic acids	1.42945e+06	3.97681e+06	2.89501e+06	2.89174e+06	2.93142e+06	3
376	4-Aminophenol	Alkaloids	Alkaloids	2.01705e+06	87203.1	459930	3549.07	3549.07	3
377	4-Dihydroxyphenethoxy-8-O-[6-O-(4-O-glucosyl)feruloyl]glucoside	Phenolic acids	Phenolic acids	1.96043e+06	812438	605641	3.69553e+06	1.24378e+06	3
378	4-Guanidinobutyric acid	Organic acids	Organic acids	6.39371e+06	3.3393e+06	6.02328e+06	6.66126e+06	6.91916e+06	1
379	4-Hydroxy-2-Oxopentanoic Acid*	Organic acids	Organic acids	464882	416472	413953	431179	271877	3
380	4-Hydroxy-7-methoxycoumarin-β-rhamnoside	Lignans and Coumarins	Coumarins	10872.9	164466	10872.9	263204	172180	3
381	4-Hydroxy-L-Isoleucine	Amino acids and derivatives	Amino acids and derivatives	516971	415897	367032	105084	157225	3
382	4-Hydroxy-L-glutamic acid	Amino acids and derivatives	Amino acids and derivatives	99360.5	54667.1	64641.5	40407.3	38188.4	3
383	4-Hydroxyacetophenone	Others	Ketone compounds	84858	413284	168858	102019	292959	3
384	4-Hydroxybenzaldehyde	Others	Aldehyde compounds	629213	360094	606919	603470	825110	1
385	4-Hydroxybenzoic acid	Phenolic acids	Phenolic acids	6.52148e+06	1.29181e+07	6.78468e+06	4.49421e+06	1.47743e+07	1
386	4-Hydroxybenzoylmalic acid	Phenolic acids	Phenolic acids	480994	899978	84020.8	2.3506e+06	517301	1
387	4-Hydroxybenzyl Alcohol	Others	Others	32325.9	38943.5	13862	21161.9	45311.8	3
388	4-Hydroxycoumarin	Lignans and Coumarins	Coumarins	227685	113457	157157	119926	261005	3
389	4-Hydroxycoumarin di-glucoside	Lignans and Coumarins	Coumarins	72515.6	237979	188341	37127.1	67486.6	3
390	4-Hydroxyphenethoxy-8-O-β-D-[6-O-(4-O-β-D-glucopyranosyl)-sinapoyl]glucopyranoside	Others	Alcohol compounds	53326.3	150019	47908.9	80132.9	68903.8	3
391	4-Hydroxyphenyllactic Acid*	Phenolic acids	Phenolic acids	117282	40525.8	82198	154617	135447	3
392	4-Hydroxypipecolic acid	Alkaloids	Alkaloids	1.31132e+06	1.70507e+06	953151	1.24918e+06	1.42229e+06	2
393	4-Hydroxyquinoline	Alkaloids	Quinoline alkaloids	80594.9	114635	109529	119435	199224	2
394	4-Hydroxysphinganine; Phytosphingosine	Lipids	Sphingolipids	255531	255184	426947	121225	280223	1
395	4-Methyl-5-thiazoleethanol	Others	Others	18414.2	12640.4	24235.7	44524.5	4595.5	3
396	4-Methylazetidine-2-Carboxylic acid*	Alkaloids	Alkaloids	4.68258e+07	3.73935e+07	3.31153e+07	3.10149e+07	4.1137e+07	1
397	4-Methylbenzaldehyde*	Others	Aldehyde compounds	125979	47877.6	66677.5	71096.6	187533	2
398	4-Nitrophenol	Others	Others	2.61861e+07	1.45933e+07	2.13086e+07	5.64741e+07	2.2298e+07	3
399	4-O-Glucosyl-4-hydroxybenzoic acid	Phenolic acids	Phenolic acids	2.06623e+07	2.42962e+07	2.24063e+07	7.70996e+06	1.31984e+07	1
400	4-O-Glucosyl-sinapate	Phenolic acids	Phenolic acids	1.42805e+06	1.25136e+06	1.51864e+06	694625	1.03862e+06	2
401	4-O-[Apiosyl(1→6)glucosyl]phenylacetonitrile	Alkaloids	Phenolamine	3209.87	3209.87	27320.9	64521.7	3209.87	3
402	4-Phenylbutyric acid	Organic acids	Organic acids	72768.9	366214	221509	151079	95759	2
403	4-Pyridoxic acid-O-glucoside	Others	Vitamin	99875.8	11675.8	80385.2	188246	66951.6	3
404	4-[3-(4,8-dimethylnona-3,7-dienyl)-3-methyloxiran-2-yl]butan-2-one*	Others	Others	1.67792e+07	1.54217e+07	1.55863e+07	8.07049e+06	1.84088e+07	1
405	4-amino-2-(1-amino-3-(((S)-1-carboxyethyl)amino)-3-oxopropyl)-6-methyl-3-oxoheptanoic acid	Amino acids and derivatives	Amino acids and derivatives	83909.2	119404	595889	230934	115708	3
406	4-caffeoylshikimic acid	Phenolic acids	Phenolic acids	18568	27080.9	35450.2	2526.64	40733.3	1
407	4-hydroxy-2-oxo-1,2-dihydroquinoline-3-carboxylic acid	Alkaloids	Quinoline alkaloids	395757	813517	913233	156679	473455	3
408	4-hydroxyphenyl acrylaldehyde	Others	Aldehyde compounds	1.4058e+06	788815	1.13465e+06	1.20651e+06	1.79829e+06	3
409	4-methoxy-5-hydroxymethylcoumarin	Lignans and Coumarins	Coumarins	1.43745e+06	267785	1.79302e+06	384695	282866	1
410	4-methoxybenzamide	Alkaloids	Alkaloids	38333.1	58713.7	97163.5	11947.5	320750	2
411	4-methyl-1,5,2,3-dioxadiazinan-2-amine	Nucleotides and derivatives	Nucleotides and derivatives	3.05158e+06	9.70239e+06	1.57477e+07	2.55327e+06	5.25842e+06	2
412	5'-Deoxy-5'-(methylthio)adenosine	Nucleotides and derivatives	Nucleotides and derivatives	1.10468e+06	1.12305e+07	1.61904e+07	875392	767344	1
413	5'-Deoxyadenosine*	Nucleotides and derivatives	Nucleotides and derivatives	270455	285318	757190	220814	173298	2
414	5'-Methoxyisolariciresinol-9'-O-glucoside	Lignans and Coumarins	Lignans	129836	505363	124368	239651	167982	2
415	5'-Methoxymatairesinoside*	Lignans and Coumarins	Lignans	435118	217399	154398	97000.5	232760	2
416	5,16-Dimethyl-3,9,12,18-tetraoxaheptacyclo[9.7.0.01,15.02,6.02,10.07,14.08,13]octadeca-5,15-diene-4,17-dione	Others	Others	95638.7	87563.8	54417	168341	23815.8	2
417	5,6,6a,7-tetrahydro-1,2,9,10-tetraethoxy-6-n-pentyl-4H-dibenzo[de,g]quinolin-4-ol	Alkaloids	Alkaloids	515315	431307	782325	2.42599e+06	31389.7	2
418	5,6,7,7a-tetrahydro-4,4,7a-trimethyl-2(4H)-benzofuranone	Others	Others	54778.8	196162	213530	261421	114618	1
419	5,6-Dihydroxylucidin-3β-primeveroside	Quinones	Anthraquinone	32690.2	8827.02	3745.25	75620.7	8820.74	3
420	5,6-EET	Lipids	Free fatty acids	148242	99857.5	356418	131585	127529	3
421	5,7-Dihydroxy-1(3H)-isobenzofuranone	Others	Lactones	258955	120622	266766	825173	601185	1
422	5,7-Dihydroxychromone glucoside	Others	Chromone	102302	457807	563831	632025	178660	2
423	5,7-dihydroxy-2-(3-hydroxyphenyl)-3-methoxy-4H-chromen-4-one*	Flavonoids	Flavonols	331666	248068	120477	409361	133588	1
424	5,8-dihydroxy-10-methoxy-2-propylbenzo[h]chromen-4-one	Others	Ketone compounds	157320	89676.1	44681	162680	67283.1	3
425	5-Acetamidopentanoic Acid	Organic acids	Organic acids	324474	2.12981e+06	1.6657e+06	105094	965515	2
426	5-Aminocycloheptane-1,2,3-triol	Alkaloids	Alkaloids	230249	529097	355407	410811	309107	3
427	5-Aminoimidazole ribonucleotide	Nucleotides and derivatives	Nucleotides and derivatives	1.37437e+06	3.08178e+06	9.87494e+06	2.3036e+06	1.22701e+06	1
428	5-Aminolevulinic Acid	Alkaloids	Alkaloids	893012	1.75551e+06	2.71654e+06	621988	1.18895e+06	3
429	5-Aminovaleric acid	Organic acids	Organic acids	80222.5	173609	153727	47600.6	87186.8	3
430	5-Glucosyloxy-2-Hydroxybenzoic acid methyl ester	Phenolic acids	Phenolic acids	198238	231203	136015	247987	319214	3
431	5-Hydroxy-10-O-(p-methoxycinnamoyl)adoxosidic acid	Terpenoids	Monoterpenoids	3234.94	45366.6	3234.94	40820.8	19434.1	3
432	5-Hydroxy-2-Carbonylcadinane-12,7-lactone	Terpenoids	Sesquiterpenoids	111381	70681.4	205709	171425	74442.5	3
433	5-Hydroxy-2-pyrrolidinone	Alkaloids	Pyrrole alkaloids	120530	170531	205021	165162	117256	3
434	5-Hydroxy-DL-tryptophan(5-HTP)	Amino acids and derivatives	Amino acids and derivatives	171157	336664	1.57445e+06	179334	174142	1
435	5-Methoxy-1,7-diphenyl-3-heptanone	Others	Ketone compounds	154080	377273	1.1369e+06	1.78903e+06	297413	2
436	5-Methylcytidine	Nucleotides and derivatives	Nucleotides and derivatives	562443	330647	761228	177205	579729	3
437	5-O-Caffeoylshikimic acid	Phenolic acids	Phenolic acids	20303.8	56967.2	38037.3	7735.07	39662.4	1
438	5-O-Galloyl-D-hamamelose*	Phenolic acids	Phenolic acids	232801	199208	111736	613716	418711	2
439	5-O-Methylvisammioside	Others	Chromone	88645.4	141570	93571.8	11238.1	81473.7	2
440	5-O-p-Coumaroylquinic acid	Phenolic acids	Phenolic acids	142230	253060	154930	379277	532867	2
441	5-O-p-Coumaroylquinic acid O-glucoside	Phenolic acids	Phenolic acids	22673.8	47362.1	25474.2	118474	69269.4	3
442	5-O-p-Coumaroylshikimic acid O-glucoside	Phenolic acids	Phenolic acids	175362	63072.7	156117	116721	104246	2
443	5-Oxo-L-Proline*	Amino acids and derivatives	Amino acids and derivatives	10544	66369.7	56609.5	21888.7	23734.1	3
444	5-Oxoproline*	Amino acids and derivatives	Amino acids and derivatives	9453.43	60744.5	60671.9	30608.6	23816.7	3
445	5-[(2r,3s,4s,5s)-5-(2h-1,3-benzodioxol-5-yl)-3,4-dimethyloxolan-2-yl]-2-methoxyphenol*	Lignans and Coumarins	Lignans	2.91047e+06	2.99238e+06	3.12326e+06	3.08222e+06	3.24664e+06	3
446	5-[4-(3,4-dimethoxyphenyl)-hexahydrofuro[3,4-c]furan-1-yl]-4-methyl-2H-1,3-benzodioxole	Lignans and Coumarins	Lignans	1.5918e+06	1.6955e+06	2.48639e+06	616410	1.59335e+06	3
447	5-formyl-2,7-dihydroxy-1,6-dimethyl-9,10-dihydrophenanthrene	Terpenoids	Ditepenoids	226484	700047	386497	31537.9	167773	3
448	5-hydroxy-3,4-dimethyl-5-pentylfuran-2(5H)-one*	Others	Lactones	144643	314321	284962	218072	209930	1
449	5-hydroxyaloin	Quinones	Anthraquinone	162119	170920	225615	130064	91855.1	2
450	5S,8R-DiHODE; (5S,8R,9Z,12Z)-5,8-Dihydroxyoctadeca-9,12-dienoate	Lipids	Free fatty acids	173658	441664	776498	318384	279599	2
451	5S-HpEPE	Lipids	Free fatty acids	906087	1.2245e+06	1.58196e+06	2.45368e+06	1.48945e+06	3
452	5Z,8Z-tetradecadienoic acid	Lipids	Free fatty acids	20413.4	5869.08	59336.1	5869.08	13694.5	3
453	5α-Hydroxycostic acid	Terpenoids	Sesquiterpenoids	264565	1.21895e+06	555979	313330	370511	3
454	5β-Hydroxycostic acid	Terpenoids	Sesquiterpenoids	243647	1.19306e+06	568703	328431	377789	3
455	6'-Crotonyl sucrose	Lipids	Free fatty acids	121337	274379	341783	56318.6	143252	1
456	6'-O-Feruloyl-D-sucrose	Phenolic acids	Phenolic acids	204500	409597	333933	88926.1	161405	3
457	6'-O-Glucosylaucubin	Terpenoids	Sesquiterpenoids	75141.8	199861	272666	13093	126530	3
458	6,10,14-Trimethylpentadeca-5,9-Diene-2,13-Dione	Others	Others	241617	208533	194759	90329.7	248575	3
459	6,10-dimethoxy-1-methyl-2,3,12,12a-tetrahydro-1H-benzo[6,7]oxepino[2,3,4-ij]isoquinolin-9-ol*	Alkaloids	Isoquinoline alkaloids	5.23412e+06	4.97285e+06	5.03649e+06	7.97358e+06	3.3223e+06	1
460	6,7,8-Tetrahydroxy-5-methoxyflavone	Flavonoids	Flavones	89453	92843.6	53596.6	158955	24320	3
461	6,7-dihydroxy-1,3-dimethoxyxanthen-9-one	Flavonoids	Other Flavonoids	44226.2	4378.82	23091.3	54044.5	32140.4	3
462	6,7-dimethyl-4-(2,3,4,5-tetrahydroxypentyl)-1H-quinoxaline-2,3-dione	Others	Others	456209	1.24273e+06	1.37027e+06	3.432e+06	1.0213e+06	3
463	6,9,10-Trihydroxyoctadec-7-enoic acid; Sanleng acid*	Lipids	Free fatty acids	2.1521e+07	1.84378e+07	2.35764e+07	2.26297e+07	1.89053e+07	1
464	6,9-Dihydroxy-7-megastigmen-3-one	Terpenoids	Sesquiterpenoids	52282.9	93855.1	119878	2775.1	73682.6	3
465	6,9-dimethoxy-2,3,12,12a-tetrahydro-1H-benzo[6,7]oxepino[2,3,4-ij]isoquinolin-8-ol	Alkaloids	Isoquinoline alkaloids	75391.5	62789.4	59264	108359	72600.7	1
466	6-(1,2-dihydroxyethyl)-3-hydroxy-2,2,5,7-tetramethyl-3H-inden-1-one	Others	Others	255998	163261	131945	99530.4	190370	3
467	6-Aminocaproic acid	Organic acids	Organic acids	8.37284e+06	2.13519e+07	3.08871e+07	5.9322e+06	1.17789e+07	1
468	6-C-MethylKaempferol-3-glucoside*	Flavonoids	Flavonols	142927	201497	373025	116326	164739	3
469	6-C-Methylquercetin-3-O-rutinoside	Flavonoids	Flavonols	984434	3.91669e+06	1.58103e+06	1.02189e+07	428860	1
470	6-Chloropurine	Nucleotides and derivatives	Nucleotides and derivatives	289761	371328	441466	466262	188716	3
471	6-Deoxyfagomine	Alkaloids	Piperidine alkaloids	1.98974e+06	4.35242e+06	6.43043e+06	1.3373e+06	2.81627e+06	1
472	6-Hydroxy-4',5,7-trimethoxyflavanone; Hamiltone A	Flavonoids	Flavanones	179288	261557	103603	321976	379582	3
473	6-Hydroxy-4-(4-hydroxy-3-methoxyphenyl)-7-methoxy-naphtho[2,3-c]furan-1,3-dione-1	Lignans and Coumarins	Lignans	80839.1	716723	123923	369911	251102	3
474	6-Hydroxy-7-methoxycoumarin	Lignans and Coumarins	Coumarins	168745	179400	916584	362283	101816	3
475	6-Hydroxy-lupane-20(29)-en-3-one-28-oic acid	Terpenoids	Triterpene	29953.7	181697	107886	28666.7	31053.3	2
476	6-Hydroxyhexanoic acid	Organic acids	Organic acids	466658	340841	226107	396710	263394	3
477	6-Hydroxykaempferol-3,6-O-Diglucoside	Flavonoids	Flavonols	58401	15465.2	41969.1	61595.6	10756.9	3
478	6-Hydroxykaempferol-3-O-Rutinoside-6-O-glucoside*	Flavonoids	Flavonols	242086	501123	272886	2.14164e+06	214470	1
479	6-Hydroxykaempferol-7,6-O-Diglucoside	Flavonoids	Flavonols	144865	208839	139794	1.4577e+06	153140	2
480	6-Hydroxykaempferol-7-O-glucoside	Flavonoids	Flavonols	838796	828355	702655	2.73125e+06	496084	1
481	6-Hydroxyluteolin 5-glucoside*	Flavonoids	Flavones	136279	129877	118338	828395	152765	3
482	6-Hydroxymellein	Others	Chromone	23411.5	342871	139783	178678	76007.4	2
483	6-Hydroxyrumicin-8-O-D-glucoside	Quinones	Anthraquinone	159716	171447	133017	368166	21272.2	2
484	6-O-Acetylarbutin	Others	Others	75244.1	126002	67619.1	162374	116308	3
485	6-O-Caffeoyl-D-glucose*	Phenolic acids	Phenolic acids	828635	3.29879e+06	1.54305e+06	1.00967e+06	3.46556e+06	1
486	6-O-Caffeoylarbutin	Phenolic acids	Phenolic acids	59465	19332.9	47263.7	85353.2	86799	3
487	6-O-Dihydrocaffeoylglucose	Phenolic acids	Phenolic acids	6858.64	57985	41507.1	48630.3	81149.8	2
488	6-O-Feruloyl-β-D-glucose	Phenolic acids	Phenolic acids	66112.1	1.1035e+06	682724	244345	1.3324e+06	1
489	6-O-alpha-L-arabinopyranosyl-D-glucopyranose	Others	Saccharides	322593	311282	401030	334697	282747	3
490	6-[4-(Acetyloxymethyl)phenoxy]-4-hydroxyoxane-2-carboxylic acid	Phenolic acids	Phenolic acids	80389.5	138054	138065	11221.3	99144.9	2
491	7,16,17-trimethoxy-3,5-dioxa-11-azapentacyclo[10.7.1.02,6.08,20.014,19]icosa-1,6,8(20),14,16,18-hexaene	Alkaloids	Alkaloids	53168.5	128299	2.80446e+06	3.94648e+06	1.5772e+06	2
492	7,8-Dihydroxy-4-phenylcoumarin	Lignans and Coumarins	Coumarins	94340.1	246661	262475	25983.8	102700	2
493	7-O-Galloyltricetiflavan	Flavonoids	Flavanols	52336.4	316056	201056	338762	60964.3	2
494	7-hydroxy-4-methoxyphenanthrene-2-O-glucoside	Quinones	PhenAnthraquinones	4.81578e+06	301624	2.11008e+06	183496	789806	2
495	7-oxo-11-Dodecenoic acid	Lipids	Free fatty acids	341103	337494	406964	478564	246073	3
496	7β-Hydroxydarutigenol	Terpenoids	Ditepenoids	23297.9	32428.7	54617.2	92666.3	50814.4	3
497	8,11-Heptadecadienoic acid	Lipids	Free fatty acids	307502	486902	692223	343957	468628	1
498	8-Azaguanine	Nucleotides and derivatives	Nucleotides and derivatives	194730	2.57253e+06	479963	1.69046e+06	7.01367e+06	2
499	8-C-glucosyl-noreugenin	Others	Chromone	729869	248265	215548	419782	49300	2
500	8-hydroxyquinoline	Alkaloids	Quinoline alkaloids	55297.6	218682	278064	7140.16	89669.1	1
501	8α-hydroxyeudesma-3,11(13)-dien-14-al	Terpenoids	Sesquiterpenoids	76728.1	75175.6	207171	98961.8	37253	3
502	9(10)-EpOME;(9R,10S)-(12Z)-9,10-Epoxyoctadecenoic acid	Lipids	Free fatty acids	491330	1.75927e+06	1.63877e+06	552381	1.4989e+06	1
503	9,10,11-Trihydroxy-12-octadecenoic acid	Lipids	Free fatty acids	1.35672e+06	1.18007e+06	1.36463e+06	1.54268e+06	1.4063e+06	1
504	9,10,13-Trihydroxy-11-Octadecenoic Acid	Lipids	Free fatty acids	1.88471e+07	1.2851e+07	1.44805e+07	1.81452e+07	1.7943e+07	1
505	9,10-Dihydroxy-12,13-epoxyoctadecanoic acid	Lipids	Free fatty acids	766737	669069	1.3235e+06	351000	460786	2
506	9,10-Epoxyoctadecanoic Acid	Lipids	Free fatty acids	54467.1	92523.3	428914	113438	108313	2
507	9,11-dimethoxy-2h-[1,3]dioxolo[4,5-b]xanthen-10-one*	Flavonoids	Other Flavonoids	358698	224395	116549	433862	126212	1
508	9,12,13-TriHOME; 9(S),12(S),13(S)-Trihydroxy-10(E)-octadecenoic acid	Lipids	Free fatty acids	2.73733e+07	1.89021e+07	2.05605e+07	2.57926e+07	2.59053e+07	1
509	9,12,13-Trihydroxy-10,15-octadecadienoic acid	Lipids	Free fatty acids	1.37627e+06	363520	480691	588013	726080	2
510	9,12-Octadecadien-6-Ynoic Acid	Lipids	Free fatty acids	5.34574e+06	8.65606e+06	5.93273e+06	3.06372e+06	3.97199e+06	3
511	9,12-Octadecadiynoic Acid	Lipids	Free fatty acids	3.11732e+07	2.4966e+07	2.78504e+07	2.52985e+07	2.90599e+07	3
512	9,16-Dihydroxypalmitic acid	Lipids	Free fatty acids	711469	2.79207e+06	1.09659e+06	863828	1.29166e+06	2
513	9-(Arabinosyl)hypoxanthine	Nucleotides and derivatives	Nucleotides and derivatives	284385	8.58021e+06	1.3813e+06	1.94344e+06	2.48991e+06	1
514	9-Alpha-Ribofuranosyladenine*	Nucleotides and derivatives	Nucleotides and derivatives	4.92081e+06	1.07151e+07	1.80315e+07	2.76326e+06	8.32656e+06	1
515	9-Arabinosyladenine*	Nucleotides and derivatives	Nucleotides and derivatives	5.0471e+06	1.12709e+07	1.89208e+07	2.78365e+06	9.59295e+06	1
516	9-Hydroperoxy-10E,12,15Z-octadecatrienoic acid	Lipids	Free fatty acids	100983	309796	179098	94914.7	294160	3
517	9-Hydroxy-10,12,15-octadecatrienoic acid*	Lipids	Free fatty acids	105568	228316	449937	22514.4	223360	2
518	9-Hydroxy-12-oxo-10(E),15(Z)-octadecadienoic acid*	Lipids	Free fatty acids	204889	885411	621589	1.31516e+06	1.69551e+06	2
519	9-Hydroxy-12-oxo-15(Z)-octadecenoic acid*	Lipids	Free fatty acids	427242	1.0136e+06	1.54333e+06	439404	579427	1
520	9-Hydroxy-13-oxo-10-octadecenoic Acid	Lipids	Free fatty acids	934385	2.12283e+06	3.79244e+06	6.51484e+06	3.22703e+06	3
521	9-Oxo-10,12-Octadecadienoic Acid	Lipids	Free fatty acids	1.18239e+06	3.0145e+06	2.86208e+06	4.05234e+06	919482	1
522	9-Oxo-10E,12Z-octadecadienoic acid*	Lipids	Free fatty acids	210168	341688	474379	271172	425109	2
523	9-Oxo-12Z-Octadecenoic acid	Lipids	Free fatty acids	2.73011e+06	7.62747e+06	2.46734e+07	3.66784e+07	5.90623e+06	1
524	9-Oxononanoic acid	Lipids	Free fatty acids	15072.7	23247.7	31666.5	37827.6	37445.3	2
525	9-Oxooctadeca-10,12-Dienoic Acid	Lipids	Free fatty acids	99687.8	969327	1.27572e+06	1.57353e+06	197236	1
526	9-[(2S,3S,4S,5R)-3,4-dihydroxy-5-(hydroxymethyl)oxolan-2-yl]-1H-purin-6-one	Alkaloids	Alkaloids	874557	2.43996e+07	6.28448e+06	7.04648e+06	6.88023e+06	3
527	9-nitro-9E-octadecenoic acid	Lipids	Free fatty acids	433250	32668.3	157895	120348	168067	3
528	9R-hydroxy-10E,12Z-octadecadienoic acid	Lipids	Free fatty acids	924565	1.47219e+06	1.02557e+06	1.10249e+06	1.2466e+06	3
529	9S-Hydroperoxy-10E,12Z-octadecadienoic acid	Lipids	Free fatty acids	573291	939191	930672	1.27971e+06	739123	3
530	9S-Hydroxy-10E,12Z-octadecadienoic acid*	Lipids	Free fatty acids	3.705e+06	1.06077e+07	5.36188e+06	6.16199e+06	7.97401e+06	1
531	9s,13r-12-Oxophytodienoic Acid	Lipids	Free fatty acids	136873	547799	725746	538570	134637	3
532	AICA ribonucleotide	Nucleotides and derivatives	Nucleotides and derivatives	92696.9	15078.7	386577	321727	1.36738e+06	3
533	Abscisic acid	Terpenoids	Sesquiterpenoids	360216	164658	292655	274083	186099	3
534	Abu-His-OH	Amino acids and derivatives	Amino acids and derivatives	39892.6	45544.7	58849.3	43922.3	511331	3
535	Abu-Met-OH	Amino acids and derivatives	Amino acids and derivatives	396501	1.0695e+06	592851	143842	1.1044e+06	3
536	Acetaminophen	Alkaloids	Phenolamine	68165.5	137558	71659.1	29617.3	79880.5	3
537	Acetoxyacetic acid	Organic acids	Organic acids	589922	188234	747837	238263	380830	3
538	Acropyrone	Phenolic acids	Phenolic acids	369417	385367	415885	313974	276853	3
539	Adenine	Nucleotides and derivatives	Nucleotides and derivatives	3.43683e+07	5.88841e+07	9.23313e+07	3.38464e+07	3.75651e+07	1
540	Adenosine 2'-Phosphate	Nucleotides and derivatives	Nucleotides and derivatives	31207.9	109598	51787.9	5601	41660.2	3
541	Adenosine 5'-monophosphate	Nucleotides and derivatives	Nucleotides and derivatives	11907.3	93481.7	405530	108273	287365	3
542	Adenosine*	Nucleotides and derivatives	Nucleotides and derivatives	4.79016e+06	1.1382e+07	1.76335e+07	3.02531e+06	9.08711e+06	1
543	Adipic Acid*	Organic acids	Organic acids	1.8695e+06	1.91243e+06	1.49144e+06	1.13358e+06	1.26606e+06	3
544	Afzelechin (3,5,7,4'-Tetrahydroxyflavan)	Flavonoids	Flavanols	988026	914498	1.95359e+06	462998	310522	3
545	Agmatine	Alkaloids	Alkaloids	846738	721931	877491	244481	2.11152e+06	3
546	Ala-Ile-Asp	Amino acids and derivatives	Amino acids and derivatives	164253	102529	340883	168629	132553	3
547	Ala-Ile-Leu	Amino acids and derivatives	Amino acids and derivatives	19723.5	21931.9	155681	190155	39074.6	3
548	Ala-Leu-Glu	Amino acids and derivatives	Amino acids and derivatives	313145	168578	1.43821e+06	280759	404253	3
549	Ala-Phe-Arg	Amino acids and derivatives	Amino acids and derivatives	2.77644e+06	1.67351e+06	9.35703e+06	1.64417e+07	4.68357e+06	3
550	Ala-Pro-Glu	Amino acids and derivatives	Amino acids and derivatives	10916.3	258119	173598	497555	112982	3
551	Ala-Pro-Trp	Amino acids and derivatives	Amino acids and derivatives	34749.6	198036	68162.7	102669	46595.6	3
552	Allantoin	Alkaloids	Alkaloids	375033	684714	548998	741741	1.0198e+06	3
553	Allitol	Others	Saccharides	583792	546862	452317	763032	617526	3
554	Allopurinol	Nucleotides and derivatives	Nucleotides and derivatives	160781	2.69195e+06	898400	540092	1.941e+06	3
555	Aloe-Emodin-9-Anthrone	Quinones	Anthraquinone	295059	8640.05	110275	94058.6	59206.6	1
556	Aminomalonic acid	Amino acids and derivatives	Amino acids and derivatives	420946	330131	578869	1.03736e+06	404392	3
557	Anabasine-glucoside	Alkaloids	Pyridine alkaloids	48772.3	63307.9	66491.6	8682.78	63879.1	3
558	Anaxagoreine	Alkaloids	Aporphine alkaloids	498910	64635.4	43069.7	416081	48118	3
559	Androsin	Others	Ketone compounds	3.07671e+06	3.41048e+06	3.16503e+06	2.12253e+06	1.97603e+06	1
560	Annuionone D	Terpenoids	Sesquiterpenoids	94816.7	90794.3	121882	560099	97180.1	3
561	Anthranilate-1-O-Sophoroside	Phenolic acids	Phenolic acids	952821	2.16824e+06	4.11426e+06	901470	1.61272e+06	3
562	Apigenin-4'-O-glucoside	Flavonoids	Flavones	34145.6	58583.6	5978.61	125830	5978.61	3
563	Apigenin-7-O-(6''-p-Coumaryl)glucoside	Flavonoids	Flavones	4655.19	16493.5	19000.6	17520.1	2793.15	3
564	Apigenin-7-O-neohesperidoside (Rhoifolin)	Flavonoids	Flavones	12832	29821.8	24478	21796.3	5826.88	3
565	Apigenin-7-O-rutinoside (Isorhoifolin)*	Flavonoids	Flavones	11880.2	26217.9	21966.2	21378.4	5018.59	3
566	Aracarpene 2*	Flavonoids	Isoflavones	349814	228321	117075	395567	141212	1
567	Arenarioside	Phenolic acids	Phenolic acids	47115	164395	16702.4	22946.1	12558	2
568	Arg-His-Ala	Amino acids and derivatives	Amino acids and derivatives	20685	470895	59080.9	61412.9	12263.8	3
569	Arg-Pro-Asn	Amino acids and derivatives	Amino acids and derivatives	35159.2	132655	87997	56691.4	3667.7	3
570	Armepavine	Alkaloids	Alkaloids	1.27602e+07	5.17285e+06	3.34089e+06	1.24577e+07	1.01659e+06	3
571	Aromadendrin (Dihydrokaempferol)	Flavonoids	Flavanonols	23610.8	11880.5	25845.9	1022.73	14644.3	3
572	Aromadendrin-7-O-glucoside	Flavonoids	Flavanonols	1.00416e+06	517196	246171	828231	290904	1
573	Artocarpanone	Flavonoids	Flavanones	77944.1	31337.4	60076.7	304579	214344	3
574	Asimilobine	Alkaloids	Aporphine alkaloids	485640	1.55665e+07	2.11155e+07	4.24677e+07	8.55593e+06	1
575	Asn-Gln-Gln	Amino acids and derivatives	Amino acids and derivatives	1.01756e+06	282106	362627	92932.1	305388	3
576	Asn-Ile	Amino acids and derivatives	Amino acids and derivatives	266849	352297	930022	200253	444964	3
577	Asn-Ile-Gln	Amino acids and derivatives	Amino acids and derivatives	90518.1	93739.5	142110	37538.2	49170.5	3
578	Asn-Leu	Amino acids and derivatives	Amino acids and derivatives	344156	292651	916173	188749	332741	3
579	Asp-Ile-Ile*	Amino acids and derivatives	Amino acids and derivatives	478024	732765	1.54086e+06	430981	492030	2
580	Asp-Ile-Leu*	Amino acids and derivatives	Amino acids and derivatives	482619	667567	1.5517e+06	445750	520524	2
581	Asp-Pro-Ile	Amino acids and derivatives	Amino acids and derivatives	259488	273329	940908	192355	387068	3
582	Asp-Pro-Val	Amino acids and derivatives	Amino acids and derivatives	3.00529e+07	1.23281e+07	2.75077e+07	2.19412e+07	9.53029e+06	3
583	Asp-Trp	Amino acids and derivatives	Amino acids and derivatives	230331	160270	409363	69115.9	275656	3
584	Asp-Val-Val	Amino acids and derivatives	Amino acids and derivatives	339143	214873	769271	195220	276037	3
585	Aspernigrin A	Alkaloids	Pyridine alkaloids	82052.7	176852	155207	41975.1	75321.5	3
586	Asperulosidic acid	Terpenoids	Monoterpenoids	8.01419e+06	7.7264e+06	2.59586e+06	3.37387e+06	3.27252e+06	3
587	Aureusidin-4-O-glucoside*	Flavonoids	Aurones	1.24808e+06	537572	987547	410335	690014	1
588	Austroside A	Others	Others	11645.8	18585.5	19185.9	89547.9	17032.9	3
589	Avicennol*	Lignans and Coumarins	Coumarins	1.8545e+06	1.80199e+06	1.98828e+06	1.94683e+06	2.03838e+06	3
590	Azadirachtin N	Terpenoids	Triterpene	235918	313247	387793	446846	133240	3
591	Azaleatin (5-O-Methylquercetin)	Flavonoids	Flavonols	19863.3	81460.6	26569.4	138838	902.151	3
592	Azelaic acid	Lipids	Free fatty acids	2.07138e+07	2.79231e+07	3.25818e+07	3.4825e+07	2.99014e+07	1
593	Azukisaponin VI	Terpenoids	Triterpene Saponin	92834.3	10035.6	80359	82871.5	68241.6	3
594	Balanophonin E glucoside	Lignans and Coumarins	Lignans	21736.4	56869.2	82699.6	130081	29068.8	3
595	Baptifoline	Alkaloids	Quinorisidine alkaloids	842015	904902	450565	2.90712e+06	692967	3
596	Barbituric acid;Malonylurea;2,4,6-Pyrimidinetrione	Nucleotides and derivatives	Nucleotides and derivatives	1.41726e+06	559758	1.24436e+06	1.25948e+06	1.461e+06	3
597	Bartsioside	Terpenoids	Monoterpenoids	322321	370698	168870	354597	299618	3
598	Benzoic acid	Phenolic acids	Phenolic acids	1.20005e+06	1.18183e+06	3.88994e+06	566676	671886	1
599	Benzoyl-Beta-D-Glucoside	Phenolic acids	Phenolic acids	151681	50171.9	125037	103242	582393	1
600	Benzoylmalic acid	Phenolic acids	Phenolic acids	51575.4	15112	49441.8	30062.4	83225	3
601	Benzyl alcohol dixylosyl glucoside	Phenolic acids	Phenolic acids	118652	141004	99785.7	522477	433045	2
602	Benzyl alcohol rhamnosyl glucosyl glucoside	Phenolic acids	Phenolic acids	161483	279706	249372	365817	415321	1
603	Benzyl alcohol β-D-glucopyranosyl-(1→2)-[β-D-xylopyranosyl-(1→6)]-β-D-glucopyranoside	Phenolic acids	Phenolic acids	35603.4	55885.7	6380.17	13709.6	2058.5	3
604	Benzyl glucoside	Others	Others	26505.7	7999.22	6619.27	2689.62	2689.62	3
605	Benzyl β-primeveroside*	Others	Others	2.79607e+06	78964.3	1.49016e+06	35948.1	39282	3
606	Benzyl-(2''-O-glucosyl)glucoside*	Others	Others	9.91896e+06	1.22998e+07	2.38506e+06	3.61281e+06	3.84757e+06	1
607	Benzyl-(2''-O-xylosyl)glucoside*	Others	Others	5.83314e+06	124564	2.40832e+06	54617.2	51453.3	3
608	Benzyl-β-gentiobioside*	Others	Others	8.54228e+06	8.66435e+06	2.61105e+06	3.66121e+06	3.13539e+06	1
609	Beta-Hydroxypalmitic Acid*	Lipids	Free fatty acids	4.50671e+07	1.59528e+07	3.65291e+07	3.03081e+07	3.6865e+07	1
610	Betaine	Alkaloids	Alkaloids	539949	763609	547069	746351	922924	3
611	Betanin (Betanidin-5-O-glucoside)	Alkaloids	Plumerane	623.444	7499.18	623.444	92614.8	623.444	3
612	Bis(2-ethylhexyl)phthalate*	Phenolic acids	Phenolic acids	4.4942e+06	6.40672e+06	3.67253e+06	4.45256e+06	4.61581e+06	1
613	Bletilols B	Others	Others	113505	437653	181105	422167	444620	3
614	Borneol 7-O-[β-D-apiofuranosyl-(1→6)]-β-D-glucopyranoside	Terpenoids	Monoterpenoids	22802	25553.4	1971.82	63718.2	66053.7	3
615	Bruceajavanone B	Terpenoids	Triterpene	271911	745954	1.37075e+06	42469.3	212334	3
616	Bullatine A	Alkaloids	Terpenoid alkaloids	7.37473e+06	9.00132e+06	4.20278e+06	4.83345e+06	2.46686e+06	2
617	Butyl isobutyl phthalate*	Phenolic acids	Phenolic acids	2.9636e+06	2.82565e+06	2.95296e+06	2.87287e+06	2.92415e+06	1
618	Caaverine	Alkaloids	Aporphine alkaloids	697136	1.79681e+07	2.61371e+07	4.8526e+07	1.04749e+07	1
619	Cadaverine	Alkaloids	Alkaloids	57889.2	473740	126285	35479.4	155153	3
620	Caffeic acid	Phenolic acids	Phenolic acids	619219	3.77307e+06	1.84017e+06	451573	8.1241e+06	1
621	Caffeyl alcohol 4-O-β-D-glucopyranoside	Others	Alcohol compounds	102462	182191	127361	68746.9	441559	1
622	Cannabifolin C*	Terpenoids	Triterpene	222182	607755	436018	306087	300955	1
623	Cannabifolin D	Terpenoids	Triterpene	1.83379e+06	1.21055e+06	7.98383e+06	2.40354e+06	3.78225e+06	3
624	Cannabifolin E*	Terpenoids	Triterpene	40825.7	336892	113089	145430	52969.9	1
625	Carvylacetate	Terpenoids	Monoterpenoids	596099	233631	342499	417630	250898	3
626	Catechin	Flavonoids	Flavanols	10363.7	86347.1	243384	178664	241722	3
627	Catechin gallate*	Flavonoids	Flavanols	100425	655437	667422	426084	58369.7	1
628	Ceanothenic acid	Terpenoids	Triterpene	202258	92472	450393	210060	242298	3
629	Cephalotaxine	Alkaloids	Isoquinoline alkaloids	13160.6	161190	127934	395142	77545.8	2
630	Cepharanthine	Alkaloids	Alkaloids	2.012e+06	1.59042e+06	5.20547e+06	2.25493e+06	1.3591e+06	2
631	Cetostearic acid	Lipids	Free fatty acids	2.116e+07	1.59207e+07	1.63069e+07	1.54107e+07	1.7703e+07	1
632	Chelidonic acid	Organic acids	Organic acids	1.92449e+06	2.49471e+06	2.46824e+06	3.75634e+06	8.93363e+06	1
633	Chisopanin D	Terpenoids	Triterpene	30996	176126	3333.55	72880.4	3333.55	3
634	Chlorogenic acid (3-O-Caffeoylquinic acid)*	Phenolic acids	Phenolic acids	123098	153279	75105.8	415182	114866	1
635	Choerospondin	Flavonoids	Flavanones	125553	139028	122195	234818	136482	2
636	Choline	Alkaloids	Alkaloids	3.52219e+07	3.27917e+07	4.1416e+07	3.75348e+07	3.52546e+07	3
637	Choline Alfoscerate	Lipids	PC	1.6083e+06	3.11015e+06	8.13874e+06	1.64477e+06	2.93492e+06	3
638	Chrysoeriol-5,7-di-O-glucoside	Flavonoids	Flavones	9377.99	34451.4	30981.2	43120.8	3063.46	3
639	Chrysoeriol-6-C-glucoside-4'-O-glucoside	Flavonoids	Flavones	19868.4	705441	285724	8515.02	357831	3
640	Cichoriin*	Lignans and Coumarins	Coumarins	12003.2	90760.5	128542	432799	62811.7	1
641	Cimidahurinine	Others	Alcohol compounds	1.65262e+06	6.52202e+06	2.16064e+06	1.06901e+07	4.02172e+06	1
642	Cimifugin-7-O-glucoside	Others	Chromone	569419	294789	1.60815e+06	104426	102009	3
643	Cinnamic acid	Phenolic acids	Phenolic acids	177608	439340	198714	37269.5	284983	1
644	Cinnamoylglycine	Amino acids and derivatives	Amino acids and derivatives	547765	129982	784948	591478	310262	3
645	Cirsimaritin-8-C-[glucosyl-(1-2)]-glucoside	Flavonoids	Flavones	3.14296e+06	1.4089e+06	1.21546e+06	8.99435e+06	1.25614e+06	3
646	Cis-4,7,10,13,16,19-Docosahexaenoic Acid	Lipids	Free fatty acids	765665	282164	92671.1	302206	323340	3
647	Cis-Aconitic acid	Organic acids	Organic acids	1.29303e+07	5.63651e+06	6.21275e+06	8.74727e+06	8.58546e+06	3
648	Citraconic acid	Organic acids	Organic acids	2.71992e+06	1.27582e+06	1.69776e+06	2.67428e+06	1.63294e+06	3
649	Citric Acid	Organic acids	Organic acids	4.06356e+06	2.5656e+06	4.99658e+06	5.04478e+06	4.47162e+06	1
650	Citric acid-1-O-diglucoside	Organic acids	Organic acids	1.03994e+06	217171	2.4882e+06	1.89349e+06	872342	2
651	Coclaurine*	Alkaloids	Isoquinoline alkaloids	2.20608e+08	3.31516e+07	3.6802e+07	1.45197e+08	3.6912e+07	2
652	Confertifoline	Terpenoids	Sesquiterpenoids	2.01257e+06	1.65388e+06	1.96829e+06	1.96578e+06	1.84833e+06	3
653	Coniferin	Others	Alcohol compounds	2.45517e+06	3.39788e+06	2.43218e+06	1.17961e+06	2.82937e+06	2
654	Cordianal C*	Terpenoids	Triterpene	1.89948e+07	3.87413e+07	1.86516e+07	1.16903e+07	1.62395e+07	1
655	Cordianol B*	Terpenoids	Triterpene	249888	713211	500608	317003	365960	1
656	Cordycepin (3'-Deoxyadenosine)*	Nucleotides and derivatives	Nucleotides and derivatives	241418	232393	293389	266186	34174.5	2
657	Cornoside	Phenolic acids	Phenolic acids	3.81636e+06	6.19618e+06	1.8161e+06	3.15901e+06	4.2506e+06	3
658	Corydalmine*	Alkaloids	Isoquinoline alkaloids	3.73374e+06	1.52759e+06	1.76429e+06	4.13745e+06	876037	1
659	Corydine	Alkaloids	Aporphine alkaloids	4.5758e+06	1.57024e+06	1.86035e+06	4.67244e+06	1.13166e+06	3
660	Costunolide	Terpenoids	Sesquiterpenoids	30265.4	45711.9	88658.2	109850	45411.7	3
661	Cotinine-glucoside	Alkaloids	Pyridine alkaloids	247388	126997	119920	413206	287472	3
662	Coumaroyl Quinic Acid	Others	Others	79648.2	305423	106414	339222	412415	3
663	Creatinine	Alkaloids	Alkaloids	143338	169486	312157	217937	182707	3
664	Crenatine	Alkaloids	Plumerane	135752	121953	200841	102686	72932.9	2
665	Crepenynic acid	Lipids	Free fatty acids	322141	294054	295956	152095	347292	3
666	Crotonoside; 2-Hydroxyadenosine	Nucleotides and derivatives	Nucleotides and derivatives	7.90116e+06	4.30139e+06	1.10534e+07	3.58862e+06	6.83721e+06	1
667	Cryptochlorogenic acid (4-O-Caffeoylquinic acid)*	Phenolic acids	Phenolic acids	145343	68968.3	7424.93	159989	55867.6	1
668	Cyanidin 3-O-(6-O-p-coumaroyl)glucoside	Flavonoids	Anthocyanidins	6.7015e+06	5.83046e+06	8.06947e+06	2.85182e+06	4.73436e+06	3
669	Cyanidin-3,5-O-diglucoside (Cyanin)	Flavonoids	Anthocyanidins	249106	40171.6	103696	120490	49504.2	3
670	Cyanidin-3-O-(6''-O-caffeoyl-2''-O-xylosyl)glucoside	Flavonoids	Anthocyanidins	15369.7	12397.3	17515	1283.73	17946.6	3
671	Cyanidin-3-O-(6''-O-malonyl)glucoside	Flavonoids	Anthocyanidins	5527.58	179.582	10987.1	82850.9	179.582	3
672	Cyanidin-3-O-(6-O-p-coumaroyl-2-O-xylosyl)glucoside	Flavonoids	Anthocyanidins	929306	622710	1.12594e+06	720368	981101	2
673	Cyanidin-3-O-[6''-O-(Z)-p-coumaroyl-2''-O-xylosyl]glucoside-5-O-glucoside	Flavonoids	Anthocyanidins	44247.6	33830.7	72881.8	31560.6	31426.7	3
674	Cyanidin-3-O-galactoside*	Flavonoids	Anthocyanidins	5.9078e+06	1.87159e+06	3.69692e+06	9.05075e+06	2.251e+06	3
675	Cyanidin-3-O-glucoside*	Flavonoids	Anthocyanidins	5.45417e+06	1.92615e+06	3.81738e+06	7.35363e+06	2.17962e+06	3
676	Cyanidin-3-O-sambubioside[Cyanidin-3-O-(2''-O-xylosyl)glucoside]	Flavonoids	Anthocyanidins	25225.5	17794.3	113816	32167.4	2121.7	3
677	Cyclic 3',5'-Adenylic acid	Nucleotides and derivatives	Nucleotides and derivatives	5.1816e+07	1.8466e+07	3.93436e+07	2.69473e+07	2.04499e+07	1
678	Cyclo(D-Leu-L-Pro)*	Amino acids and derivatives	Amino acids and derivatives	39007.6	18351.3	65629.4	38843.9	23616.6	3
679	Cyclo(Phe-Glu)	Amino acids and derivatives	Amino acids and derivatives	193494	272343	840280	459807	231642	1
680	Cyclo(Pro-Glu)	Amino acids and derivatives	Amino acids and derivatives	127597	177891	195387	101814	150974	3
681	Cyclo(Pro-Leu)*	Amino acids and derivatives	Amino acids and derivatives	28204	18958.2	79234	31261.9	35164.2	3
682	Cyclo(Pro-Pro)	Amino acids and derivatives	Amino acids and derivatives	81519.5	52262.6	72028.1	135950	38414.1	3
683	Cycloleucine	Amino acids and derivatives	Amino acids and derivatives	2.49625e+07	7.37741e+07	4.74354e+07	2.93494e+07	7.79778e+07	1
684	Cycloolivil-6-O-glucoside	Lignans and Coumarins	Lignans	54705.2	68992.9	55500.5	121791	38736.3	3
685	Cys-Ile-Arg	Amino acids and derivatives	Amino acids and derivatives	1.73333e+06	2.55234e+06	3.40118e+06	2.58259e+06	2.40882e+06	3
686	Cys-Phe-Lys	Amino acids and derivatives	Amino acids and derivatives	48464.2	211468	255163	219694	90909	3
687	Cytarabine	Nucleotides and derivatives	Nucleotides and derivatives	4.20146e+06	5.77145e+06	1.13111e+07	4.01526e+06	155103	1
688	Cytidine	Nucleotides and derivatives	Nucleotides and derivatives	5.6471e+06	4.5626e+06	5.88214e+06	2.98236e+06	9.91827e+06	2
689	Cytidine 5'-monophosphate(Cytidylic acid)	Nucleotides and derivatives	Nucleotides and derivatives	134614	93888.5	68064.4	62539.8	364134	3
690	Cytosine	Nucleotides and derivatives	Nucleotides and derivatives	474138	372711	434076	324565	840782	3
691	D-Allo-Isoleucine*	Amino acids and derivatives	Amino acids and derivatives	735331	1.503e+06	2.33283e+06	600820	1.00305e+06	1
692	D-Arabinono-1,4-lactone	Others	Saccharides	1.04834e+06	628535	638840	1.09001e+06	718371	1
693	D-Arabinose*	Others	Saccharides	760606	767544	642481	899627	862395	3
694	D-Cellobiose	Others	Saccharides	437834	133738	200426	356686	191553	3
695	D-Erythrose-4-phosphate	Others	Saccharides	564725	135815	458168	103823	232135	3
696	D-Fructose 6-Phosphate*	Others	Saccharides	1.03314e+06	2.45533e+06	1.22487e+06	2.4982e+06	2.91754e+06	1
697	D-Fructose*	Others	Saccharides	4.24208e+07	4.7799e+07	2.79633e+07	5.01642e+07	4.02766e+07	1
698	D-Fucose*	Others	Saccharides	175572	78202.3	234053	380218	102601	3
699	D-Galactaric acid	Others	Saccharides	1.78847e+06	4.0598e+06	1.44282e+06	1.25014e+06	2.30473e+06	1
700	D-Galactose*	Others	Saccharides	2.89066e+07	4.28143e+07	2.42612e+07	5.62592e+07	3.93318e+07	1
701	D-Galacturonic acid*	Others	Saccharides	764488	612550	789096	1.88632e+06	1.39868e+06	1
702	D-Glucoronic acid*	Others	Saccharides	790778	577284	776406	2.07802e+06	1.39176e+06	1
703	D-Glucosamine	Others	Saccharides	9.21273e+06	9.25727e+06	1.99757e+07	1.39558e+07	1.36747e+07	3
704	D-Glucosamine 1-phosphate	Others	Saccharides	170708	179624	329446	108591	153949	2
705	D-Glucose 1,6-bisphosphate	Others	Saccharides	175200	149043	125486	181857	217464	1
706	D-Glucose 6-phosphate*	Others	Saccharides	1.40605e+06	3.41892e+06	1.77667e+06	3.61947e+06	4.1567e+06	1
707	D-Glucose*	Others	Saccharides	4.06709e+07	4.74355e+07	2.79183e+07	4.94241e+07	3.74302e+07	1
708	D-Glucose-1-phosphate*	Others	Saccharides	1.42839e+06	3.54846e+06	1.87292e+06	3.86618e+06	4.55734e+06	1
709	D-Lactic Acid	Organic acids	Organic acids	90198.8	69159.4	77880.6	112336	97590.4	3
710	D-Lactose*	Others	Saccharides	3.50027e+07	3.30468e+07	3.99824e+07	3.79478e+06	2.56142e+07	1
711	D-Malic acid*	Organic acids	Organic acids	1.61077e+06	1.2036e+06	1.36702e+06	3.28158e+06	1.64032e+06	1
712	D-Maltose*	Others	Saccharides	1.91241e+07	5.82928e+06	7.50773e+06	5.14508e+06	1.5343e+07	1
713	D-Maltotetraose	Others	Saccharides	110766	76105.8	44802.5	51932.8	71508.6	3
714	D-Mannose*	Others	Saccharides	3.44913e+07	3.98721e+07	2.5029e+07	4.60489e+07	3.21769e+07	1
715	D-Melezitose	Others	Saccharides	1.57354e+06	1.1455e+06	1.23269e+06	338984	1.39299e+06	3
716	D-Ornithine	Amino acids and derivatives	Amino acids and derivatives	94234.8	1.59427e+06	603697	316245	216825	2
717	D-Panose*	Others	Saccharides	366133	141660	90320.7	193938	131741	1
718	D-Panthenol	Others	Vitamin	81285.2	1.45347e+06	786287	576978	203059	1
719	D-Pantothenic Acid	Others	Vitamin	2.2046e+06	5.45669e+06	7.28232e+06	7.12982e+06	3.92602e+06	1
720	D-Pinitol*	Others	Saccharides	1.50692e+06	1.69449e+06	1.2369e+06	7.35744e+06	2.79853e+06	2
721	D-Ribose	Others	Saccharides	322495	288709	154977	43835.5	183154	3
722	D-Saccharic acid	Others	Saccharides	1.68075e+06	3.41374e+06	1.39384e+06	1.05233e+06	2.60763e+06	1
723	D-Sedoheptuiose 7-phosphate	Others	Saccharides	773810	513651	1.21088e+06	440455	475986	3
724	D-Sorbitol	Others	Saccharides	278429	312878	185785	419349	344055	3
725	D-Sucrose*	Others	Saccharides	4.03122e+07	4.36316e+07	5.02124e+07	4.0119e+06	3.60614e+07	1
726	D-Threonic Acid	Others	Saccharides	1.25833e+07	1.16037e+07	7.691e+06	1.34715e+07	1.27595e+07	1
727	D-Trehalose*	Others	Saccharides	4.42862e+07	4.02119e+07	4.67383e+07	9.5852e+06	3.31286e+07	1
728	D-Xylonic acid	Others	Saccharides	3.78465e+07	3.48875e+07	2.21883e+07	3.8198e+07	5.04981e+07	1
729	DL-2-hydroxystearic acid*	Lipids	Free fatty acids	170423	134289	256993	139974	172143	1
730	DL-3-Phenyllactic acid*	Phenolic acids	Phenolic acids	1.59021e+06	189985	1.64051e+06	4.2131e+06	1.9699e+06	1
731	DL-Dopa	Amino acids and derivatives	Amino acids and derivatives	3.59911e+06	4.52721e+06	4.35e+06	1.17006e+07	4.91356e+06	3
732	DL-Glyceraldehyde-3-phosphate	Organic acids	Organic acids	102949	187889	109679	124337	112230	3
733	DL-Glyceric Acid	Organic acids	Organic acids	6.61176e+06	4.52308e+06	5.10223e+06	3.49241e+06	5.89432e+06	1
734	DL-Leucine*	Amino acids and derivatives	Amino acids and derivatives	1.26292e+07	2.24643e+07	3.6301e+07	9.49713e+06	1.58164e+07	1
735	DL-O-tyrosine	Amino acids and derivatives	Amino acids and derivatives	30670.2	27379.8	90623.8	38421.5	58438.8	3
736	DL-Tryptophan	Amino acids and derivatives	Amino acids and derivatives	9.32456e+06	4.36773e+07	5.47452e+07	1.38298e+06	1.36921e+07	1
737	DL-Xylose*	Others	Saccharides	824826	839359	638046	1.24942e+06	914937	3
738	DMelezitose O-rhamnoside	Others	Saccharides	45385.6	172829	62568.6	96178.8	62956.4	3
739	Daminozide	Alkaloids	Alkaloids	112465	243409	201144	244875	161363	3
740	Danthron; 1,8-Dihydroxyanthraquinone	Quinones	Anthraquinone	5.7994e+07	5.54944e+07	5.99521e+07	6.01211e+07	5.93976e+07	2
741	Daphnetin	Lignans and Coumarins	Coumarins	9058.29	3002.15	60478.4	7005.01	114051	3
742	Daphnin*	Lignans and Coumarins	Coumarins	33954.3	86527.1	145213	462099	3983.8	1
743	Decanoic acid	Lipids	Free fatty acids	102267	108570	24141	67303.1	38541.3	3
744	Decumbic acid	Organic acids	Organic acids	36654.8	54316.3	31481.7	46822.6	45600.7	3
745	Dehydroabietic acid	Terpenoids	Ditepenoids	153747	137452	444947	231107	147256	3
746	Dehydroascorbic acid	Others	Vitamin	152663	149605	148830	71571.3	166295	3
747	Dehydrodiconiferyl alcohol	Lignans and Coumarins	Lignans	29977.3	51269.8	48103.1	80435.4	12509.6	2
748	Dehydrodiconiferyl alcohol-4-O-glucoside*	Lignans and Coumarins	Lignans	47003.2	60213.9	69908.2	149496	20561	3
749	Dehydrodiconiferyl alcohol-gamma'-O-glucoside*	Lignans and Coumarins	Lignans	30199.9	49355.7	32338.2	127021	6515.13	3
750	Dehydrovomifoliol	Terpenoids	Monoterpenoids	104066	54475.2	96336.4	42042.4	60372.5	3
751	Dehydroxy-Dihydroabscisic Acid 4'-O-glucoside	Organic acids	Organic acids	307773	203503	282504	310664	296358	2
752	Delphinidin-3-O-(6''-O-p-coumaroyl)glucoside	Flavonoids	Anthocyanidins	1.73876e+07	1.85819e+07	1.31772e+07	5.1215e+07	1.76744e+07	3
753	Delphinidin-3-O-arabinoside	Flavonoids	Anthocyanidins	43808.8	25671.1	329083	418699	119235	3
754	Delphinidin-3-O-rutinoside-7-O-glucoside	Flavonoids	Anthocyanidins	1.12992e+06	2.19011e+06	1.26612e+06	9.6686e+06	1.06599e+06	1
755	Delphinidin-3-caffeoyl-rutinoside-5-glucoside	Flavonoids	Anthocyanidins	22398	18600.7	2317.85	31958.6	2317.85	3
756	Delta-Hexalactone	Others	Lactones	3.34002e+06	5.31286e+06	6.8096e+06	5.22839e+06	1.85133e+06	3
757	Demethyl coniferin	Others	Alcohol compounds	1.35114e+06	5.17172e+06	2.39878e+06	3.05802e+06	3.61071e+06	2
758	Demethyl-Secoisolariciresinol	Lignans and Coumarins	Lignans	30173.5	30973.2	43468.3	99151	55999.2	2
759	Demethyl-dehydroxysecoisolariciresinol	Lignans and Coumarins	Lignans	100995	97129.4	97744.6	63421.6	118428	3
760	Dencichin	Amino acids and derivatives	Amino acids and derivatives	24055.5	15505.4	11181.9	36035.1	10305.6	3
761	Dendrobiumane D	Others	Others	5.27788e+07	3.3699e+06	2.33594e+07	1.68252e+06	4.15743e+06	3
762	Dendronobilin I	Terpenoids	Sesquiterpenoids	449913	2.07872e+06	1.49955e+06	2.42717e+06	825098	3
763	Dhurrin	Alkaloids	Alkaloids	53237.4	35078.7	396875	141861	149189	3
764	Diacetoxy-[6]-gingerdiol	Others	Alcohol compounds	47296.1	109104	68701.9	71219.9	90620.1	3
765	Dibutyl phthalate*	Phenolic acids	Phenolic acids	2.87122e+06	2.96145e+06	2.91695e+06	2.83662e+06	2.98127e+06	1
766	Dichotomoside A	Lignans and Coumarins	Lignans	229926	911441	330393	462256	288391	1
767	Dihydroactinidiolide	Terpenoids	Monoterpenoids	77252.8	281372	319588	383207	182432	3
768	Dihydrocaffeoylglucose*	Phenolic acids	Phenolic acids	414327	259433	131098	533297	163145	3
769	Dihydrocharcone-4'-O-glucoside*	Flavonoids	Chalcones	245021	179621	207006	24380.1	164854	1
770	Dihydrodehydrodiconiferyl alcohol-4-O-glucoside*	Lignans and Coumarins	Lignans	61042.9	148573	56582.9	226935	118220	2
771	Dihydrodehydrodiconiferyl alcohol-9-O-β-D-xylopyranoside-4-O-β-D-glucopyranoside	Lignans and Coumarins	Lignans	1549.24	32692.1	1549.24	17668.1	1549.24	3
772	Dihydroferulic Acid	Phenolic acids	Phenolic acids	142126	180552	443531	153385	199986	3
773	Dihydroferulic acid glucoside	Phenolic acids	Phenolic acids	3.47073e+06	1.52842e+07	5.20602e+06	3.791e+06	3.32999e+06	1
774	Dihydromyricetin-3-O-glucoside	Flavonoids	Flavanonols	34484.2	95779.5	62858.8	51837.8	35552.5	2
775	Dihydrophaseic acid	Terpenoids	Sesquiterpenoids	30997.6	17072.7	50736.3	49942.1	102884	3
776	Dihydropyrocurzerenone	Terpenoids	Sesquiterpenoids	20186.5	36495.7	59344.1	86803.1	28366.8	3
777	Dihydrosphingosine	Lipids	Sphingolipids	55024.5	60511.9	116491	45937	35448.4	1
778	Dihydroxypennogenin	Steroids	Steroid	364508	400160	879591	1.20965e+06	141050	1
779	Diisooctyl Phthalate*	Phenolic acids	Phenolic acids	4.27731e+06	6.13417e+06	3.56897e+06	4.4402e+06	4.50474e+06	1
780	Dimethyl phthalate	Phenolic acids	Phenolic acids	182038	194213	237777	217757	185283	3
781	Dimethylmalonic acid*	Organic acids	Organic acids	777726	647827	753573	643556	464722	1
782	Diosmetin (5,7,3'-Trihydroxy-4'-methoxyflavone)*	Flavonoids	Flavones	324814	237775	122298	389288	134569	1
783	Diosmetin-7-O-glucoside*	Flavonoids	Flavones	183013	182164	253814	102834	105984	3
784	Diosmetin-7-O-glucuronide	Flavonoids	Flavones	378783	169511	347545	421271	202532	3
785	Docosenoic acid	Lipids	Free fatty acids	290923	261645	241616	244544	295679	1
786	Dodecanedioic aicd	Lipids	Free fatty acids	51107.5	151319	134406	108427	114143	1
787	Dodecanoic acid (Lauric acid)	Lipids	Free fatty acids	1.65477e+07	1.2302e+07	5.55248e+06	8.13875e+06	7.49591e+06	1
788	Drimiopsin C	Flavonoids	Other Flavonoids	73261.2	25136.5	68029.7	34413.4	45081.6	3
789	E,E,Z-1,3,12-Nonadecatriene-5,14-diol	Lipids	Free fatty acids	71541.9	57778.6	124944	38799.4	99872.9	3
790	E-3,4,5'-Trihydroxy-3'-glucosylstilbene	Others	Stilbene	301139	617551	367551	1.39351e+06	862555	3
791	Echinacoside*	Phenolic acids	Phenolic acids	25829.4	253214	65097.4	693210	18755.2	3
792	Eicosadienoic acid*	Lipids	Free fatty acids	735081	2.48746e+06	5.89232e+06	1.31009e+06	5.27092e+06	1
793	Elaidic Acid*	Lipids	Free fatty acids	7.38085e+07	5.65719e+07	8.76214e+07	7.55331e+07	5.87572e+07	1
794	Elemol	Terpenoids	Sesquiterpenoids	1.8174e+07	2.22503e+07	2.8343e+07	3.51557e+07	1.54452e+07	3
795	Embelin	Quinones	Quinones	427338	356925	317699	283370	364289	1
796	Ent-3β-Acetoxyisopimar-15-8β-ol	Terpenoids	Ditepenoids	9205.08	13744.2	47357.3	1036.01	21034.7	3
797	Epiafzelechin	Flavonoids	Flavanols	55248	101918	112854	47084.3	30720.9	3
798	Epicatechin	Flavonoids	Flavanols	75592.8	178657	269820	407179	318171	3
799	Epicatechin gallate*	Flavonoids	Flavanols	102506	484099	454077	447958	52597.5	1
800	Epicatechin glucoside	Flavonoids	Flavanols	1.22823e+06	1.08123e+06	911993	2.96245e+06	971480	1
801	Epicatechin-3'-O-β-D-glucopyranoside*	Flavonoids	Flavanols	184314	168436	525927	635414	443087	1
802	Epicatechin-4'-O-β-D-glucopyranoside*	Flavonoids	Flavanols	224496	186837	588439	807516	441332	1
803	Epicatechin-6-C-β-D-glucopyranoside*	Flavonoids	Flavanols	226277	164876	644057	628675	442921	1
804	Epigallocatechin-3-O-gallate	Flavonoids	Flavanols	81112.8	171696	230373	348353	51465	3
805	Epipinoresinol*	Lignans and Coumarins	Lignans	121382	45340.9	40861.8	53045.6	18653	3
806	Ergotamine	Alkaloids	Plumerane	92239.3	710914	886737	2.16887e+06	98207.8	3
807	Eriodictyol-6,8-di-C-glucoside-4'-O-glucoside	Flavonoids	Flavanones	4171.48	10051.6	4171.48	59576.7	4171.48	3
808	Eriodictyol-7-O-Rutinoside (Eriocitrin)	Flavonoids	Flavanones	106045	98001	137250	29566.6	66055	3
809	Eriodictyol-8-C-glucoside-4'-O-glucoside	Flavonoids	Flavanones	25246.3	6242.36	883.179	883.179	2457.59	2
810	Erysopine*	Alkaloids	Isoquinoline alkaloids	5.72831e+07	5.39497e+06	5.61891e+06	2.56251e+07	7.33958e+06	2
811	Erythorbic Acid; Isoascorbic Acid	Others	Vitamin	965737	542787	1.0103e+06	420937	784336	2
812	Erythro-Guaiacylglycerol	Phenolic acids	Phenolic acids	1927.29	139224	26357.1	57266	40743.2	2
813	Erythro-Guaiacylglycerol-β-Coniferyl Ether	Lignans and Coumarins	Lignans	54458.9	83235	55996.3	80009.1	53390.6	2
814	Erythro-Guaiacylglycerol-β-O-4'-dehydrodisinapyl Ether	Lignans and Coumarins	Lignans	33591.1	41646.1	25156.1	39329	50564.6	1
815	Erythro-Guaiacylglycerol-β-threo-syringylglycerol Ether	Lignans and Coumarins	Lignans	108038	104969	133274	199992	106810	2
816	Erythroculine*	Alkaloids	Alkaloids	6.28269e+06	8.95373e+06	4.55967e+06	6.43717e+06	2.5227e+06	2
817	Erythrose	Others	Saccharides	885768	445793	480801	894323	684768	3
818	Esculetin (6,7-Dihydroxycoumarin)	Lignans and Coumarins	Coumarins	138832	120226	389333	157963	597856	3
819	Esculetin-7-O-glucoside*	Lignans and Coumarins	Coumarins	43041.7	91943.3	126115	432512	70722.3	1
820	Esculin (6,7-Dihydroxycoumarin-6-O-glucoside)*	Lignans and Coumarins	Coumarins	14796	82685.5	129451	455769	99244.4	1
821	Ethyl N-acetyl-L-tyrosinate	Amino acids and derivatives	Amino acids and derivatives	28393.6	490584	279722	15252.8	72635.2	3
822	Ethylmalonic acid*	Organic acids	Organic acids	110450	691078	491395	105968	817728	1
823	Eucommin A*	Lignans and Coumarins	Lignans	367182	189919	129993	52173.9	196405	2
824	Eucommiol	Others	Alcohol compounds	2.37694e+06	3.15939e+06	3.71283e+06	4.3545e+06	3.80484e+06	1
825	Eucommioside	Terpenoids	Monoterpenoids	2.16492e+06	3.05122e+06	2.22026e+06	7.44107e+06	3.79368e+06	3
826	Eudesmic acid (3,4,5-trimethoxybenzoic acid)	Phenolic acids	Phenolic acids	168859	93539.4	783216	250553	231538	3
827	Fargesin	Lignans and Coumarins	Lignans	74268.9	46306	68218.9	48706.8	33655.3	2
828	Ferulic acid*	Phenolic acids	Phenolic acids	645525	1.25704e+07	3.97985e+06	3.521e+06	1.55161e+07	1
829	Ferulic acid-4-O-glucoside	Phenolic acids	Phenolic acids	82669.4	1.17891e+06	159580	218974	631063	1
830	Feruloylhistamine	Alkaloids	Phenolamine	801819	71292.8	65527.1	275669	68088.3	3
831	Ficusesquilignan B	Lignans and Coumarins	Lignans	22659.6	30399.7	16997.4	27644.5	39329.1	3
832	Flavin Single Nucleotide(FMN)	Nucleotides and derivatives	Nucleotides and derivatives	49746.8	112793	45897.7	42552.3	31559.5	2
833	Frambinone	Others	Ketone compounds	4.66898e+06	4.727e+06	3.85249e+06	7.24939e+06	4.45641e+06	2
834	Frangulanine	Alkaloids	Alkaloids	70329.5	86266.6	146388	452755	74964.2	2
835	Fumaric acid	Organic acids	Organic acids	7.36811e+06	4.89689e+06	2.10065e+06	343124	2.15895e+06	1
836	Furo(2,3-f)-1,3-bewnzodioxole	Phenolic acids	Phenolic acids	129628	103965	54973.2	162339	36210.2	2
837	Galactinol	Others	Saccharides	7.49644e+07	7.02707e+07	9.00748e+07	6.74495e+06	5.62511e+07	1
838	Galangin 7-glucoside	Flavonoids	Flavonols	28609.2	63814.1	5185.52	165573	5185.52	3
839	Gallacetophenone	Others	Ketone compounds	412684	3.79171e+06	858317	3.13146e+06	1.27071e+06	3
840	Gallic acid	Phenolic acids	Phenolic acids	603413	359857	456639	595918	694214	3
841	Gallic acid-1-O-xyloside	Phenolic acids	Phenolic acids	325793	1.21009e+06	121986	92390.9	547879	1
842	Gallocatechin 3-O-gallate	Flavonoids	Flavanols	75262.9	136799	189666	156857	28484.2	3
843	Gallocatechin gallate	Flavonoids	Flavanols	41353.3	64768.9	44838.1	55895.2	18591.4	3
844	Gelselegine	Alkaloids	Plumerane	14014.2	126783	46578.3	102789	28681.5	2
845	Genistein-7-O-galactoside-rhamnose*	Flavonoids	Isoflavones	13066.6	31169.7	21670.3	20642.8	9800.79	3
846	Gentianamine	Alkaloids	Pyridine alkaloids	198833	187907	265532	73006.7	226778	1
847	Ginkgoside A	Phenolic acids	Phenolic acids	685081	442170	168089	498842	153192	3
848	Glochiflavanoside A	Flavonoids	Flavanols	141419	182868	148462	339574	122587	3
849	Glu-Ile-Glu	Amino acids and derivatives	Amino acids and derivatives	142445	110362	214451	51466.9	84889.2	2
850	Glu-Leu-Thr	Amino acids and derivatives	Amino acids and derivatives	34970.8	25307.2	36928.9	25727.2	23199.6	3
851	Glu-Phe	Amino acids and derivatives	Amino acids and derivatives	64973.1	75241.8	678107	438065	115156	1
852	Glu-Pro-Leu	Amino acids and derivatives	Amino acids and derivatives	340855	354597	895646	170469	263217	2
853	Glucan	Others	Saccharides	377487	296546	437170	157930	387664	3
854	Glucaric acid-1-Phosphate	Others	Saccharides	1.43886e+06	489858	1.47709e+06	498856	927097	3
855	Gluconic acid	Others	Saccharides	7.40921e+06	4.5721e+06	3.92137e+06	1.215e+07	9.14258e+06	1
856	Glucopyranose 6-Hydroxydecanoate	Others	Saccharides	125935	180580	187526	541901	160490	1
857	Glucosyl 10,11-dihydroxy-2,6-farneSadienoate	Terpenoids	Sesquiterpenoids	57313.2	58675.9	95767.4	106960	91578.6	3
858	Glucosyl 3,7-dimethyloct-2-ene-1,6,7-triol	Terpenoids	Monoterpenoids	35361.4	98909.3	62039.7	57560	70955.3	3
859	Glucosyl 3,7-dimethylocta-2,6-diene-1,4,8-trio	Others	Others	259833	275296	206795	357929	228689	3
860	Glucosyl 6-methylhept-6-ene-1,2,3,4,5-pentaol	Others	Others	555742	107457	596899	2.5008e+06	612674	2
861	Glucosyl 7-methyl-3-methyleneoctane-1,2,6,7-tetraol	Terpenoids	Monoterpenoids	1.82498e+06	1.12118e+07	3.61456e+06	691178	4.75828e+06	3
862	Glucosyl 9-hydroxy-3-methyldec-2-enoic acid	Terpenoids	Monoterpenoids	134581	540555	468189	957226	661471	3
863	Glucosyringic acid	Phenolic acids	Phenolic acids	854499	739874	1.11471e+06	1.06986e+06	967021	1
864	Glutaric acid*	Organic acids	Organic acids	1.24197e+06	6.54849e+06	4.89228e+06	1.03471e+06	8.38063e+06	1
865	Glutaryl-L-Leucine	Amino acids and derivatives	Amino acids and derivatives	14160	79391.1	38602.4	30577.5	21259	3
866	Gly-Arg-Asp	Amino acids and derivatives	Amino acids and derivatives	134825	298874	422825	608365	298469	3
867	Gly-Gly-Phe	Amino acids and derivatives	Amino acids and derivatives	466162	465811	889306	505051	969820	3
868	Gly-Phe*	Amino acids and derivatives	Amino acids and derivatives	1.09924e+06	939872	4.3488e+06	1.5661e+06	1.58019e+06	3
869	Gly-Tyr-Arg	Amino acids and derivatives	Amino acids and derivatives	2.16561e+06	3.69654e+06	4.40188e+06	5.62732e+06	4.79666e+06	3
870	Gly-Val-Ala	Amino acids and derivatives	Amino acids and derivatives	306867	790337	712068	1.11569e+06	514154	2
871	Gly-Val-Leu	Amino acids and derivatives	Amino acids and derivatives	203851	118592	607785	203500	213831	3
872	Gly-Val-Val	Amino acids and derivatives	Amino acids and derivatives	48658.9	62856.7	171236	66024.6	38341.9	3
873	Glycerol 9,11,13-octadecatrienoyl ester*	Lipids	Glycerol ester	44092.3	42945.3	45305.4	27494.9	27929.4	1
874	Glycyl-L-leucine	Amino acids and derivatives	Amino acids and derivatives	286988	99167.4	1.34234e+06	483125	401230	2
875	Glycyl-tryptophan	Amino acids and derivatives	Amino acids and derivatives	102370	114948	223477	50952.3	127647	3
876	Gossypetin-3-O-rutinoside-8-O-rhamnoside	Flavonoids	Flavonols	161465	89594	161803	307103	188023	1
877	Gossypetin-7-O-(3''-glucosyl)rhamnoside; Rhodioflavonoside	Flavonoids	Flavonols	44080.9	102445	70681.7	542616	47996.9	3
878	Gossypetin-7-O-L-rhamnopyranoside(Rhodiolgin)	Flavonoids	Flavonols	248161	155712	232054	483367	261526	2
879	Grevilloside F	Phenolic acids	Phenolic acids	52527.6	359885	122654	47316.4	346137	3
880	Grevilloside G	Phenolic acids	Phenolic acids	512689	2.21283e+06	742920	3.95323e+06	2.15978e+06	3
881	Guaiacylglycerol-β-Guaiacyl Ether	Lignans and Coumarins	Lignans	120761	43983.8	77572.3	57910.9	65022.5	2
882	Guaiacylglycerol-β-Guaiacyl Ether glucoside	Lignans and Coumarins	Lignans	1.37874e+06	313608	840934	858111	327358	2
883	Guanidinoacetate	Alkaloids	Alkaloids	149938	55472.2	121677	8462.03	67633.5	3
884	Guanine	Nucleotides and derivatives	Nucleotides and derivatives	571207	714441	1.46801e+06	108316	4.65372e+06	1
885	Guanosine	Nucleotides and derivatives	Nucleotides and derivatives	5.28315e+07	3.28161e+07	7.04595e+07	2.67157e+07	5.25989e+07	1
886	Guanosine 5'-monophosphate	Nucleotides and derivatives	Nucleotides and derivatives	84060.1	244352	439145	173832	695685	3
887	Guvacoline	Alkaloids	Piperidine alkaloids	138277	33749	160886	611635	195274	2
888	Heptadecanoic acid	Lipids	Free fatty acids	847263	700967	1.43545e+06	955193	895046	2
889	Herbacetin	Flavonoids	Flavonols	181888	122003	135543	91199.1	133235	3
890	Herbacetin-7-O-rhamnoside-8-O-glucoside; Rhodionidin*	Flavonoids	Flavonols	394475	143454	331561	1.07079e+06	625614	2
891	Hesperetin-3'-O-glucoside*	Flavonoids	Flavanones	256452	1.49224e+06	564944	4.06292e+06	676350	3
892	Hesperetin-5-O-glucoside	Flavonoids	Flavanones	172724	123852	193988	977861	165302	3
893	Hesperetin-7-O-glucoside*	Flavonoids	Flavanones	341554	258616	246966	2.74918e+06	180795	3
894	Hesperetin-8-C-glucoside-3'-O-glucoside	Flavonoids	Flavanones	76966	110980	61771.2	470119	54545.5	3
895	Hexadecanamide	Alkaloids	Alkaloids	191397	252593	340469	310595	154352	1
896	Hexadecanedioic acid	Lipids	Free fatty acids	106596	332932	181674	298324	177128	1
897	Hexadecylsphingosine	Lipids	Sphingolipids	697270	951333	1.15721e+06	1.41786e+06	461622	1
898	Hexanoyl-L-glycine	Amino acids and derivatives	Amino acids and derivatives	26215.7	13238.7	26479.5	18468.7	22548	3
899	Higenamine Glucoside*	Alkaloids	Isoquinoline alkaloids	4.17262e+06	2.53583e+06	556040	2.49055e+06	589278	1
900	Higenamine*	Alkaloids	Isoquinoline alkaloids	425093	30007.6	66870.4	431881	50175.6	1
901	Higenamine-glucose*	Alkaloids	Alkaloids	3.7165e+06	2.43762e+06	572636	2.7264e+06	662729	1
902	His-Cys-Asn	Amino acids and derivatives	Amino acids and derivatives	996697	217278	559251	354673	243231	3
903	His-Gln-Gly	Amino acids and derivatives	Amino acids and derivatives	41845.5	335035	250901	275971	53791.4	3
904	Hispanolone	Terpenoids	Ditepenoids	457748	1.62837e+06	1.08491e+06	1.04655e+06	647855	3
905	Hispidulin-7-O-glucoside(Homoplantaginin)*	Flavonoids	Flavones	225936	201958	344445	112380	140443	3
906	Hispidulin-8-C-(2''-O-glucosyl)glucoside	Flavonoids	Flavones	4794.33	582997	320922	11186.8	397891	3
907	Histamine	Alkaloids	Alkaloids	449795	475903	680350	370790	664492	3
908	Histidinol	Alkaloids	Alkaloids	1.40865e+07	2.03557e+07	2.3874e+07	1.97303e+07	1.58707e+07	3
909	Homocitrate	Organic acids	Organic acids	1.00229e+07	667537	1.36839e+07	2.09402e+07	4.54896e+06	3
910	Homoeriodictyol 7-O-glucoside*	Flavonoids	Flavanones	722906	1.20085e+06	1.02541e+06	5.78783e+06	678846	3
911	Homomangiferin	Flavonoids	Other Flavonoids	36223.9	8135.29	42321.8	150652	90591.4	3
912	Homoproline	Amino acids and derivatives	Amino acids and derivatives	1.41554e+07	1.21831e+07	2.20744e+07	3.7536e+07	1.54536e+07	2
913	Hydrocinnamic acid	Phenolic acids	Phenolic acids	1.49063e+06	2.3253e+06	2.64221e+06	326724	823060	1
914	Hydroperoxylinoleic acid*	Lipids	Free fatty acids	413917	967588	1.65541e+06	454307	595005	1
915	Hydroxy ricinoleic acid*	Lipids	Free fatty acids	203060	612816	663452	496335	323597	2
916	Hydroxydihydrobovolide*	Others	Lactones	292652	595070	561010	391987	409575	1
917	Hydroxyferulic acid glucoside	Phenolic acids	Phenolic acids	367999	1.06272e+06	286588	126433	487804	1
918	Hydroxyicosanoic Acid	Lipids	Free fatty acids	60835.9	213756	131144	131920	177172	1
919	Hydroxymenisdaurin D	Alkaloids	Alkaloids	450698	855308	1.8509e+06	2.77585e+06	1.36269e+06	3
920	Hydroxymethyl coumarin xyloside	Lignans and Coumarins	Coumarins	223579	93191.5	232076	86384.3	124898	2
921	Hydroxypyruvic acid*	Organic acids	Organic acids	714169	297145	203583	282962	212017	3
922	Hypoxanthine	Nucleotides and derivatives	Nucleotides and derivatives	230369	3.1016e+06	1.06174e+06	619713	2.22267e+06	3
923	Icariside B2	Terpenoids	Sesquiterpenoids	5.09693e+06	1.31584e+06	5.98168e+06	1.48253e+06	1.14558e+06	3
924	Ile-Ala	Amino acids and derivatives	Amino acids and derivatives	1.0331e+06	2.15311e+06	2.53088e+06	1.58187e+06	66431.9	3
925	Ile-Asp-Leu	Amino acids and derivatives	Amino acids and derivatives	245568	298629	636243	198299	226874	1
926	Ile-Phe	Amino acids and derivatives	Amino acids and derivatives	150321	83173.3	2.08596e+06	873346	268738	1
927	Ile-Trp	Amino acids and derivatives	Amino acids and derivatives	345545	77529.5	210438	134348	76488.5	3
928	Imidazol-1-yl-acetic acid	Alkaloids	Alkaloids	3.04692e+06	3.04322e+06	3.61272e+06	4.00801e+06	3.29206e+06	2
929	Iminodiacetic acid	Organic acids	Organic acids	589384	290072	298117	133717	166784	3
930	Indole	Alkaloids	Plumerane	143682	356371	383496	166642	156729	2
931	Indole-3-Acetaldehyde	Alkaloids	Plumerane	66247.1	20420.5	63050.3	16016.8	39467.8	3
932	Indole-3-carboxaldehyde	Alkaloids	Plumerane	548499	687671	1.23678e+06	1.24101e+06	931349	1
933	Indole-3-carboxylic acid*	Alkaloids	Plumerane	4.93602e+06	3.3457e+06	4.10241e+06	2.76583e+06	7.1419e+06	1
934	Indole-3-cyano-2-O-glucoside	Alkaloids	Plumerane	1.01019e+06	1.8525e+06	1.70279e+06	6.36407e+06	3.27349e+06	3
935	Indole-3-lactic acid	Alkaloids	Plumerane	8.14715e+06	1.25662e+06	9.15872e+06	5.43357e+06	5.57024e+06	1
936	Indole-5-carboxylic acid*	Alkaloids	Plumerane	4.36069e+06	2.49572e+06	4.37418e+06	2.21179e+06	5.28872e+06	1
937	Inosine	Nucleotides and derivatives	Nucleotides and derivatives	16705.1	1.4279e+06	551832	970808	16705.1	3
938	Inositol	Others	Saccharides	1.53037e+06	1.41646e+06	1.71563e+06	1.30672e+06	1.42246e+06	1
939	Isoascorbic acid 2-O-glucoside	Others	Vitamin	558492	512460	416459	249659	1.27264e+06	1
940	Isobavachalcone glucoside	Flavonoids	Chalcones	466753	579322	226153	381427	323521	2
941	Isobiflorin	Others	Ketone compounds	436007	160813	189527	253152	44188.4	1
942	Isoboldine	Alkaloids	Aporphine alkaloids	3.62285e+06	3.31028e+06	3.86549e+06	6.49893e+06	2.23511e+06	1
943	Isoceanothic acid	Terpenoids	Triterpene	37166.6	25082.7	173385	49864.8	77524.3	1
944	Isocitric Acid	Organic acids	Organic acids	2.92751e+07	1.66892e+07	3.95635e+07	2.4662e+07	1.9023e+07	1
945	Isocitric acid-1-O-diglucoside	Organic acids	Organic acids	1.18898e+06	147456	4.73018e+06	1.7097e+06	738355	1
946	Isocytosine	Nucleotides and derivatives	Nucleotides and derivatives	73197.7	143712	139347	112834	115667	3
947	Isoferulic Acid*	Phenolic acids	Phenolic acids	622405	1.23015e+07	3.79224e+06	3.46754e+06	1.48205e+07	1
948	Isofuranodiene	Terpenoids	Sesquiterpenoids	250453	301580	434711	314641	182101	3
949	Isoguanine	Nucleotides and derivatives	Nucleotides and derivatives	438403	597770	1.12712e+06	99219.5	3.15443e+06	3
950	Isohemiphloin	Flavonoids	Flavanones	450855	96652.6	409604	601478	329794	1
951	Isolariciresinol-9'-O-glucoside*	Lignans and Coumarins	Lignans	70602.4	189535	47305	229938	100956	2
952	Isolaureline	Others	Others	18321.4	209631	589242	1.80609e+06	160099	3
953	Isoleucylleucine	Amino acids and derivatives	Amino acids and derivatives	479628	231087	4.06246e+06	1.92598e+06	1.01606e+06	3
954	Isololiolide	Terpenoids	Monoterpenoids	27927.4	32934.3	37490.8	37588.1	37349.5	3
955	Isolugrandoside*	Phenolic acids	Phenolic acids	104731	51902.5	52028.4	196492	87840.6	3
956	Isomaltulose*	Others	Saccharides	3.00092e+07	3.06027e+07	4.31389e+07	2.47521e+06	3.23821e+07	1
957	Isomartynoside	Phenolic acids	Phenolic acids	1.31445e+06	461835	596980	248545	469989	3
958	Isonicotinic acid	Others	Vitamin	2.5136e+06	1.91601e+06	1.56618e+06	271325	1.22569e+06	2
959	Isopentenyladenine-7-N-glucoside	Nucleotides and derivatives	Nucleotides and derivatives	431375	714798	351572	695774	521104	3
960	Isorhamnetin-3,7-O-diglucoside	Flavonoids	Flavonols	3766.26	83315.8	74162.6	148558	41836.4	3
961	Isorhamnetin-3-O-Glucoside*	Flavonoids	Flavonols	120709	401948	82028	1.33042e+06	67455.9	1
962	Isorhamnetin-3-O-neohesperidoside*	Flavonoids	Flavonols	897732	3.71317e+06	1.4483e+06	9.98226e+06	346113	1
963	Isorhamnetin-3-O-rutinoside (Narcissin)*	Flavonoids	Flavonols	606717	3.73922e+06	1.12831e+06	9.71987e+06	348085	1
964	Isorhamnetin-3-O-rutinoside-4'-O-glucoside*	Flavonoids	Flavonols	4111.98	108470	43530	423442	1762.28	1
965	Isorhamnetin-3-O-sophoroside-7-O-rhamnoside*	Flavonoids	Flavonols	17916.2	139486	44823.1	426682	5045.67	1
966	Isosalicin	Phenolic acids	Phenolic acids	51428.8	32564.4	35001.9	16750.7	2561.96	3
967	Isoscopoletin (6-Hydroxy-7-Methoxycoumarin)	Lignans and Coumarins	Coumarins	73362.7	44443.1	814536	195127	62406.7	3
968	Isosyringinoside	Lignans and Coumarins	Lignans	19434.7	22626.7	21195.4	165550	81901.9	3
969	Isovanillin	Others	Aldehyde compounds	227203	333016	258634	414621	176751	3
970	Itaconic acid	Organic acids	Organic acids	402501	510251	356055	456987	166210	2
971	JiangxiBaiyingsu I	Terpenoids	Sesquiterpenoids	145857	633962	692952	623935	166229	3
972	Juglanoside D	Others	Others	57145.6	623788	556331	186285	1.04073e+06	3
973	Juglanoside E	Others	Others	178233	1.35366e+06	796646	555022	522570	3
974	Kaempferol-3-O-(2''-O-xylosyl-6''-O-rhamnosyl)glucoside	Flavonoids	Flavonols	1.90993e+06	1.62797e+06	2.58769e+06	1.50738e+06	1.76051e+06	1
975	Kaempferol-3-O-(6''-Rhamnosyl-2''-Glucosyl)Glucoside (Camelliaside A)	Flavonoids	Flavonols	171384	127054	159381	50119.5	95350.3	3
976	Kaempferol-3-O-glucoside-7-O-rhamnoside*	Flavonoids	Flavonols	3.97769e+06	2.85001e+06	3.73321e+06	1.4306e+06	2.12141e+06	1
977	Kaempferol-3-O-mannoside（Amoenin）	Flavonoids	Flavonols	1.29788e+06	183144	303293	918193	238241	2
978	Kaempferol-3-O-neohesperidoside*	Flavonoids	Flavonols	5.00922e+06	3.11751e+06	5.06135e+06	1.51769e+06	2.85825e+06	1
979	Kaempferol-3-O-neohesperidoside-7-O-glucoside*	Flavonoids	Flavonols	72031.7	77899.1	179818	106024	43166	3
980	Kaempferol-3-O-robinobioside(Biorobin)*	Flavonoids	Flavonols	2.92504e+06	1.71553e+06	1.3916e+06	490790	1.74286e+06	3
981	Kaempferol-3-O-rutinoside(Nicotiflorin)*	Flavonoids	Flavonols	557718	333704	271005	115285	346585	3
982	Kaempferol-3-O-rutinoside-7-O-glucoside	Flavonoids	Flavonols	254958	177848	233649	96448.5	133152	2
983	Kaempferol-3-O-rutinoside-7-O-rhamnoside	Flavonoids	Flavonols	257710	164846	153697	5984.58	251120	1
984	Kaempferol-3-O-sambubioside	Flavonoids	Flavonols	85081.4	61257.7	71709.3	21446.2	48127.1	3
985	Kaempferol-3-O-sophoroside-7-O-rhamnoside*	Flavonoids	Flavonols	88196.8	86459	198163	132528	70336.4	3
986	Kaempferol-3-O-sophorotrioside	Flavonoids	Flavonols	928.253	12361.6	2938.31	65634.3	3711.14	3
987	Kaempferol-4'-O-glucoside	Flavonoids	Flavonols	488096	467243	573607	294506	409402	2
988	Kaempferol-7-O-rhamnoside	Flavonoids	Flavonols	3370.08	3370.08	42274.1	3370.08	3370.08	3
989	Kakispyrone	Others	Others	133435	161152	1.16326e+06	1.06158e+06	461218	2
990	Koaburaside	Others	Others	402468	454619	258335	175258	347308	1
991	Kobusone	Terpenoids	Sesquiterpenoids	358716	99449	102839	111171	107838	3
992	L-Alanyl-L-Phenylalanine	Amino acids and derivatives	Amino acids and derivatives	114515	113451	736807	746775	271214	2
993	L-Alanyl-L-leucine	Amino acids and derivatives	Amino acids and derivatives	117352	90148.6	469160	516432	262960	3
994	L-Arginine	Amino acids and derivatives	Amino acids and derivatives	334181	4.60962e+06	3.26975e+06	772261	1.41894e+06	1
995	L-Ascorbic acid (Vitamin C)	Others	Vitamin	9.18653e+06	7.62734e+06	5.27482e+06	2.76559e+06	4.23343e+06	1
996	L-Aspartic Acid	Amino acids and derivatives	Amino acids and derivatives	5.67952e+06	2.35747e+06	2.16656e+06	1.04387e+06	1.24391e+06	1
997	L-Aspartic acid-O-diglucoside	Amino acids and derivatives	Amino acids and derivatives	8.54789e+06	5.44655e+06	6.0252e+06	1.38172e+06	6.24116e+06	3
998	L-Aspartyl-L-Phenylalanine	Amino acids and derivatives	Amino acids and derivatives	676646	636382	903892	486798	563738	1
999	L-Carnitine	Alkaloids	Alkaloids	587381	1.40948e+06	847293	1.15338e+06	870124	3
1000	L-Citramalic acid	Organic acids	Organic acids	1.8238e+06	1.32313e+06	1.26621e+06	1.07501e+06	1.68877e+06	1
1001	L-Cyclopentylglycine	Amino acids and derivatives	Amino acids and derivatives	1.94114e+06	1.59331e+06	980449	884874	893203	3
1002	L-Fucitol	Others	Saccharides	6.02045e+06	4.87581e+06	4.40895e+06	6.90843e+06	8.83543e+06	2
1003	L-Fucose*	Others	Saccharides	1.48022e+06	1.47187e+06	1.58583e+06	2.36393e+06	1.53523e+06	3
1004	L-Glucose*	Others	Saccharides	3.68417e+07	4.62289e+07	2.63504e+07	5.88463e+07	3.57037e+07	1
1005	L-Glutamic acid	Amino acids and derivatives	Amino acids and derivatives	1.65273e+06	5.63001e+06	5.51335e+06	1.59388e+06	760279	1
1006	L-Glutamic acid-O-glycoside	Amino acids and derivatives	Amino acids and derivatives	376190	1.70089e+06	391594	1.58375e+06	919236	3
1007	L-Glutamine	Amino acids and derivatives	Amino acids and derivatives	6.36493e+06	8.26628e+06	2.00441e+07	3.74835e+06	1.02501e+07	3
1008	L-Glutamine-O-glycoside	Amino acids and derivatives	Amino acids and derivatives	1.04356e+06	2.78893e+06	1.54632e+06	2.53733e+06	1.51839e+06	3
1009	L-Glutamyl-L-Tyrosine	Amino acids and derivatives	Amino acids and derivatives	10041.3	185885	175612	81638	58382.2	3
1010	L-Glycyl-L-phenylalanine*	Amino acids and derivatives	Amino acids and derivatives	1.04782e+06	936673	4.21074e+06	1.45183e+06	1.73347e+06	3
1011	L-Histidine	Amino acids and derivatives	Amino acids and derivatives	1.29542e+06	8.14905e+06	9.91577e+06	437291	7.81857e+06	3
1012	L-Homocitrulline	Amino acids and derivatives	Amino acids and derivatives	1.03697e+06	743026	1.05911e+06	1.47555e+06	517104	3
1013	L-Homocystine	Amino acids and derivatives	Amino acids and derivatives	30761.3	15475.9	85242.7	53530.8	106654	3
1014	L-Homoglutamic acid	Amino acids and derivatives	Amino acids and derivatives	973850	8.66177e+06	6.99191e+06	1.32934e+06	3.95814e+06	2
1015	L-Homoserine	Amino acids and derivatives	Amino acids and derivatives	542095	1.90299e+06	1.86054e+06	387783	1.29285e+06	3
1016	L-Isoleucyl-L-Aspartate	Amino acids and derivatives	Amino acids and derivatives	651142	751171	677599	759889	517812	2
1017	L-Leucyl-L-Leucine	Amino acids and derivatives	Amino acids and derivatives	194315	262929	6.04833e+06	2.08421e+06	1.40778e+06	1
1018	L-Leucyl-L-phenylalanine	Amino acids and derivatives	Amino acids and derivatives	38187.6	64288.7	525235	363798	102319	2
1019	L-Lysine	Amino acids and derivatives	Amino acids and derivatives	5.84965e+06	7.70031e+06	1.84938e+07	3.3957e+06	9.31777e+06	3
1020	L-Malic acid*	Organic acids	Organic acids	1.55155e+06	1.19231e+06	1.30445e+06	3.29009e+06	1.6364e+06	1
1021	L-Methionine	Amino acids and derivatives	Amino acids and derivatives	6364.39	83567.1	96058.7	45481.2	54771.7	3
1022	L-Methionine Sulfoxide	Amino acids and derivatives	Amino acids and derivatives	3.47285e+06	4.79103e+06	5.04764e+06	5.41726e+06	3.93902e+06	3
1023	L-Norleucine*	Amino acids and derivatives	Amino acids and derivatives	794030	1.54808e+06	2.36702e+06	580080	1.00883e+06	1
1024	L-Ornithine	Amino acids and derivatives	Amino acids and derivatives	474563	845866	1.66592e+06	636663	272895	3
1025	L-Phenylalanine	Amino acids and derivatives	Amino acids and derivatives	9.07137e+06	2.61911e+07	4.31179e+07	7.53961e+06	1.42152e+07	1
1026	L-Pipecolic Acid	Alkaloids	Piperidine alkaloids	2.35515e+07	6.79807e+07	3.57363e+07	2.32782e+07	7.80934e+07	1
1027	L-Proline	Amino acids and derivatives	Amino acids and derivatives	4.38797e+07	3.73962e+07	3.21716e+07	3.03294e+07	3.93505e+07	1
1028	L-Prolyl-L-Leucine	Amino acids and derivatives	Amino acids and derivatives	1.07621e+06	896855	2.94424e+06	514487	1.39436e+06	1
1029	L-Prolyl-L-Phenylalanine	Amino acids and derivatives	Amino acids and derivatives	171894	327550	651774	555794	255834	2
1030	L-Sepiapterin	Nucleotides and derivatives	Nucleotides and derivatives	106698	298374	179359	183238	246117	3
1031	L-Seryl-L-Isoleucine	Amino acids and derivatives	Amino acids and derivatives	465798	441424	1.9065e+06	506836	703463	2
1032	L-Tartaric acid	Organic acids	Organic acids	2.23313e+06	2.56192e+06	829467	1.51307e+06	755842	3
1033	L-Tryptophan	Amino acids and derivatives	Amino acids and derivatives	2.06653e+06	7.64571e+06	7.10368e+06	172095	4.30653e+06	1
1034	L-Tyrosine*	Amino acids and derivatives	Amino acids and derivatives	1.32551e+07	1.94694e+07	2.74021e+07	9.24302e+06	2.30549e+07	1
1035	L-Valine	Amino acids and derivatives	Amino acids and derivatives	1.75074e+07	9.93752e+07	1.0369e+08	1.42336e+07	3.98769e+07	3
1036	L-Valyl-L-Leucine	Amino acids and derivatives	Amino acids and derivatives	423803	197382	4.39057e+06	1.76072e+06	1.15049e+06	2
1037	L-Valyl-L-Phenylalanine	Amino acids and derivatives	Amino acids and derivatives	255112	183744	2.09419e+06	763525	386576	2
1038	L-Xylose*	Others	Saccharides	840566	829966	572260	992438	915173	3
1039	L-[S-(4-hydroxy-benzyl)]cysteine	Others	Others	898855	223954	196903	899949	45683.6	2
1040	L-threo-3-Methylaspartate	Amino acids and derivatives	Amino acids and derivatives	51770	247926	152152	56985	94297.5	3
1041	L-γ-Glutamyl-L-leucine	Amino acids and derivatives	Amino acids and derivatives	1.32415e+06	1.02407e+06	3.72806e+06	644067	1.4646e+06	1
1042	Laminaran	Others	Saccharides	146406	243996	171526	134767	142954	1
1043	Laurocapram	Alkaloids	Alkaloids	33598	32591.8	52671.3	37214.3	21794.5	3
1044	Laurolitsine	Alkaloids	Aporphine alkaloids	5.61272e+06	1.58489e+06	1.0003e+06	5.17657e+06	615872	2
1045	Lauroscholtzine; N-Methyllaurotetanine*	Alkaloids	Aporphine alkaloids	4.15272e+06	1.32645e+06	1.82404e+06	4.37207e+06	1.08453e+06	1
1046	Lauryldiethanolamine	Others	Others	964305	1.22914e+06	1.52486e+06	1.81884e+06	622902	1
1047	Lepadin D	Alkaloids	Quinoline alkaloids	17816	70214.2	214637	479363	50134.7	3
1048	Leu-Ala-Ile	Amino acids and derivatives	Amino acids and derivatives	19170.8	84502.3	266814	246304	62504.1	3
1049	Leu-Arg	Amino acids and derivatives	Amino acids and derivatives	6333.35	6333.35	144442	71322.6	52962.7	3
1050	Leu-Asp	Amino acids and derivatives	Amino acids and derivatives	678218	318292	1.83913e+06	833549	1.09198e+06	3
1051	Leu-Cys-Arg	Amino acids and derivatives	Amino acids and derivatives	18069	230486	365927	387042	18069	3
1052	Leu-Ile	Amino acids and derivatives	Amino acids and derivatives	259514	276499	3.36631e+06	1.47958e+06	1.17445e+06	3
1053	Leu-Ile-Glu	Amino acids and derivatives	Amino acids and derivatives	67655.8	32145.1	216948	53387.3	47621.4	1
1054	Leu-Pro	Amino acids and derivatives	Amino acids and derivatives	1.51991e+06	1.27847e+06	4.75088e+06	770699	1.92106e+06	1
1055	Leucodin	Terpenoids	Sesquiterpenoids	192611	127614	295335	314207	80361.6	3
1056	Leucopelargonidin; 3,4,5,7,4'-Pentahydroxyflavan	Others	Others	93870.3	122628	302332	375985	162668	3
1057	Linoleamide	Others	Others	6204.31	11599.2	16917.7	21637.8	5375.08	3
1058	Linolelaidic acid ethyl ester*	Lipids	Free fatty acids	356350	1.25118e+06	3.0419e+06	653399	2.56008e+06	1
1059	Liquidambronovic acid	Terpenoids	Triterpene	103357	207001	64886.6	45583.5	30709.1	3
1060	Lirioresinol A	Lignans and Coumarins	Lignans	2.09024e+06	37051.5	273897	104890	22723	3
1061	Lithospermoside	Alkaloids	Alkaloids	83939.4	246252	202933	209172	135267	3
1062	Loliolide	Terpenoids	Monoterpenoids	326234	462482	741884	431110	432048	3
1063	Lumichrome	Alkaloids	Alkaloids	47886.6	70505	118732	72566.6	29044	3
1064	Lup-20(29)-ene-1,3-diol (Glochidiol)	Terpenoids	Triterpene	46230.1	47736	101709	48799.4	98609.8	2
1065	Luteolin 7-rutinoside-4'-glucoside	Flavonoids	Flavones	197713	256104	389807	284706	175734	2
1066	Luteolin-4'-O-glucoside*	Flavonoids	Flavones	771275	681213	1.25298e+06	456642	603918	1
1067	Luteolin-7-O-neohesperidoside (Lonicerin)*	Flavonoids	Flavones	4.14568e+06	3.09819e+06	4.03909e+06	1.44179e+06	2.63322e+06	1
1068	Luteolin-7-O-rutinoside*	Flavonoids	Flavones	2.77589e+06	2.17624e+06	2.99075e+06	1.10965e+06	1.82999e+06	1
1069	Lycoperodine-1	Alkaloids	Alkaloids	809907	1.02146e+06	5.4485e+06	501392	970705	3
1070	Lycoposerramine E	Alkaloids	Alkaloids	538268	1.44765e+06	1.65043e+06	1.17616e+06	443144	3
1071	Lyoniresinol-3-O-glucoside	Lignans and Coumarins	Lignans	235503	222435	188809	214357	145836	1
1072	Lys-Abu-OH	Amino acids and derivatives	Amino acids and derivatives	418137	625226	346276	199571	117501	3
1073	Lys-Asp	Amino acids and derivatives	Amino acids and derivatives	723007	1.0581e+06	322651	487378	1.73356e+06	2
1074	Lys-Asp-His	Amino acids and derivatives	Amino acids and derivatives	2933.39	56374.3	16238.4	44952.3	2933.39	3
1075	LysoPC 10:0	Lipids	LPC	289.778	40335.3	4088.79	57638.2	5837.37	3
1076	LysoPC 12:0	Lipids	LPC	4622.36	1.58529e+06	56711.9	499249	7370.33	3
1077	LysoPC 14:0	Lipids	LPC	39697.1	2.43809e+06	189472	1.28908e+06	42890.3	1
1078	LysoPC 15:0(2n isomer)*	Lipids	LPC	5350.87	57720.1	40579.9	59575.6	13078.6	1
1079	LysoPC 15:0*	Lipids	LPC	4679.77	198366	67200.5	127032	8061.83	1
1080	LysoPC 16:0	Lipids	LPC	409925	1.45299e+07	3.78712e+06	8.98132e+06	315237	1
1081	LysoPC 16:0(2n isomer)	Lipids	LPC	447432	1.41488e+07	3.9053e+06	9.47214e+06	340658	1
1082	LysoPC 16:1(2n isomer)*	Lipids	LPC	1.20274e+06	2.20787e+06	5.52602e+06	2.06891e+07	3.44086e+06	1
1083	LysoPC 16:1*	Lipids	LPC	339806	4.32476e+06	3.73003e+06	1.08559e+07	335167	1
1084	LysoPC 16:2(2n isomer)*	Lipids	LPC	3215.83	33188.6	48728	347210	52257.4	1
1085	LysoPC 16:2*	Lipids	LPC	3858.31	40109.2	68499.9	328168	56190.2	1
1086	LysoPC 17:0(2n isomer)*	Lipids	LPC	8149.16	371664	137656	125512	1264.1	1
1087	LysoPC 17:0*	Lipids	LPC	1211.29	397999	167611	148870	9173.8	1
1088	LysoPC 17:1	Lipids	LPC	911.861	9879.97	109715	145393	15561.7	1
1089	LysoPC 18:0	Lipids	LPC	50870	1.70061e+06	419283	414999	30604.9	1
1090	LysoPC 18:0(2n isomer)	Lipids	LPC	23765.6	460504	166268	117800	25405.6	1
1091	LysoPC 18:1	Lipids	LPC	138132	1.98916e+06	2.95297e+06	5.3189e+06	136743	1
1092	LysoPC 18:1(2n isomer)	Lipids	LPC	573391	683975	3.55122e+06	7.33064e+06	1.04656e+06	1
1093	LysoPC 18:2	Lipids	LPC	301988	448828	930398	4.4291e+06	1.38691e+06	1
1094	LysoPC 18:2(2n isomer)*	Lipids	LPC	324449	474173	951405	4.77258e+06	1.49336e+06	2
1095	LysoPC 18:3	Lipids	LPC	47143.5	46492.7	93622.2	513392	195302	1
1096	LysoPC 18:3(2n isomer)	Lipids	LPC	48968	52887.5	90546.7	508652	196472	1
1097	LysoPC(18:3(9Z,12Z,15Z))	Lipids	LPC	17749	9568.39	27468.2	68564.3	66332.7	3
1098	LysoPE 14:0(2n isomer)*	Lipids	LPE	16007.7	40819.3	21113.7	29271.6	23517.4	3
1099	LysoPE 14:0*	Lipids	LPE	2552.19	119621	19535.4	40629.4	2125.25	3
1100	LysoPE 16:0	Lipids	LPE	178257	1.54166e+06	585890	689203	163623	1
1101	LysoPE 16:0(2n isomer)	Lipids	LPE	107221	1.63428e+06	612001	709758	48342.1	3
1102	LysoPE 16:1(2n isomer)*	Lipids	LPE	218855	206489	1.13016e+06	1.53897e+06	533992	1
1103	LysoPE 16:1*	Lipids	LPE	210250	197338	1.05692e+06	1.4962e+06	508902	1
1104	LysoPE 18:1(2n isomer)*	Lipids	LPE	91175.6	77708.1	967192	673286	143540	3
1105	LysoPE 18:1*	Lipids	LPE	85897	67131.7	1.37569e+06	1.07578e+06	138569	3
1106	LysoPE 18:2	Lipids	LPE	131635	205823	440308	917299	446061	1
1107	LysoPE 18:2(2n isomer)	Lipids	LPE	115189	168781	411430	851921	439506	1
1108	LysoPE 18:3	Lipids	LPE	17715.7	12493.9	36999.6	80000.9	48924.4	1
1109	LysoPE 18:3(2n isomer)	Lipids	LPE	18016.9	10192.6	39826.8	79563.3	50482.3	1
1110	MG(18:3(9Z,12Z,15Z)/0:0/0:0)	Lipids	Glycerol ester	33597.7	126323	60312.9	160954	47585	1
1111	Machilusolide D	Others	Lactones	2.76627e+06	8.35266e+06	5.16524e+06	4.02995e+06	6.08139e+06	3
1112	Magnocurarine	Alkaloids	Isoquinoline alkaloids	4.93145e+06	1.95868e+06	1.36966e+06	4.79649e+06	662781	2
1113	Magnoflorine	Alkaloids	Aporphine alkaloids	3.64242e+06	1.07466e+06	1.46634e+06	4.68428e+06	1.02454e+06	3
1114	Malic acid-1-O-beta-D-glucopyranoside	Organic acids	Organic acids	649902	469890	680501	1.04129e+07	780250	2
1115	Malic acid-1-O-diglucoside	Organic acids	Organic acids	8.77305e+06	6.7313e+06	5.1391e+06	4.53477e+06	3.96838e+06	1
1116	Malonic acid	Organic acids	Organic acids	9.74381e+06	6.24259e+06	3.25025e+06	5.39815e+06	1.68872e+06	3
1117	Maltitol	Others	Saccharides	1.01475e+06	844248	943166	97233.2	938415	3
1118	Malvidin-3-O-(6''-O-p-coumaroyl)glucoside	Flavonoids	Anthocyanidins	85550.9	42711	31815.8	256836	34308.3	3
1119	Malvidin-3-O-galactoside (Primulin)	Flavonoids	Anthocyanidins	208756	54498.6	236975	342529	108716	3
1120	Mandelic acid	Phenolic acids	Phenolic acids	182519	101259	142260	118735	246180	3
1121	Mandelic acid-β-glucoside	Phenolic acids	Phenolic acids	50077.8	72329.2	63490.1	59332	104848	2
1122	Manglieside D	Lignans and Coumarins	Lignans	394339	539453	265884	1.49162e+06	97034.5	3
1123	Manninotriose	Others	Saccharides	54051.5	26797.4	3806.69	32667	31354.3	3
1124	Mansonone Q	Terpenoids	Sesquiterpenoids	100898	57500	110624	140929	38043.6	3
1125	Marsformosanone	Terpenoids	Triterpene	18962.8	544676	473453	321550	112879	2
1126	Matairesinol	Lignans and Coumarins	Lignans	54698.8	80471.2	79502.9	102972	65646	2
1127	Medioresinol-4,4'-di-O-glucoside	Lignans and Coumarins	Lignans	61092.8	34617	30078.8	39160	26092	3
1128	Melibiose	Others	Saccharides	2.98494e+07	2.49245e+07	3.09224e+07	6.03348e+06	2.21934e+07	1
1129	Menatetrenone (Vitamin K2)	Others	Vitamin	311394	311563	449395	422523	289017	3
1130	Menisperine	Alkaloids	Aporphine alkaloids	208613	194797	118287	394725	335362	2
1131	Met-Cys	Amino acids and derivatives	Amino acids and derivatives	359794	385382	186682	30887.9	457813	3
1132	Met-Ile	Amino acids and derivatives	Amino acids and derivatives	130432	74768.8	332855	117592	101132	3
1133	Met-Lys-Val	Amino acids and derivatives	Amino acids and derivatives	1.50867e+06	1.42873e+06	1.37581e+06	568335	415033	3
1134	Met-Met	Amino acids and derivatives	Amino acids and derivatives	443157	714703	1.94918e+06	2.12597e+06	2760.75	3
1135	Met-Met-Ala	Amino acids and derivatives	Amino acids and derivatives	51693.4	70656.3	105527	29178.4	65902.3	3
1136	Methoxy-erythro-Guaiacyl glycerol β-threo-syringyl glycerol ether	Lignans and Coumarins	Lignans	27523.5	17384.1	26867.3	25106.6	25142	3
1137	Methoxyindoleacetic acid	Alkaloids	Plumerane	422605	2.10757e+06	2.14385e+06	103629	790700	3
1138	Methyl (4E,8E,11E)-5,9,13-trimethyltetradeca-4,8,11-trienoate	Others	Others	322914	288013	301061	150934	356717	1
1139	Methyl 12-phenyldodecanoate	Lipids	Free fatty acids	46343.1	67256.4	41615.8	49785.8	136019	1
1140	Methyl 14-methylpentadecanoate	Lipids	Free fatty acids	5.07497e+06	4.19852e+06	6.32259e+06	3.42345e+06	5.25012e+06	2
1141	Methyl 2,4-dihydroxyphenylacetate*	Phenolic acids	Phenolic acids	91169	40196.4	63389.2	125860	108253	3
1142	Methyl 3-(3-hydroxy-4-methoxyphenyl)propanoate	Phenolic acids	Phenolic acids	32812.2	20628.6	26536.8	2654.39	19543.2	3
1143	Methyl 3-aminopropanoate	Amino acids and derivatives	Amino acids and derivatives	4.77337e+06	3.9762e+06	4.99137e+06	4.6688e+06	4.47329e+06	2
1144	Methyl 4-hydroxybenzoate	Phenolic acids	Phenolic acids	92164.3	191431	100747	137667	135248	3
1145	Methyl cumalate*	Others	Lactones	2.16145e+06	1.26609e+06	1.8866e+06	3.44721e+06	2.46169e+06	1
1146	Methyl gallate	Phenolic acids	Phenolic acids	37441.6	62416	51058.1	52516.3	50552	1
1147	Methyl gallate-4-O-β-D-glucoside	Phenolic acids	Phenolic acids	4.04296e+06	2.06389e+06	3.84548e+06	3.54459e+06	1.90748e+06	3
1148	Methyl jasmonate	Organic acids	Organic acids	1.79994e+06	1.46116e+06	965313	762110	788955	3
1149	Methyl linolenate	Lipids	Free fatty acids	157306	524014	319188	624862	794687	1
1150	Methyl palmitate	Lipids	Free fatty acids	50589.3	45051.1	71156.6	46488.6	50996.4	3
1151	Methylisatoid	Alkaloids	Alkaloids	29979.2	45520.5	41304.1	85755.1	37355.3	3
1152	Methylmalonic acid*	Organic acids	Organic acids	1.15622e+07	7.37686e+06	1.49233e+07	2.67593e+07	9.97814e+06	1
1153	Methylpicraquassioside A	Lignans and Coumarins	Coumarins	1.13478e+06	846512	1.32851e+06	1.06499e+06	312814	3
1154	Mevalonic acid	Organic acids	Organic acids	950712	740725	859082	634196	841130	2
1155	Monolinolenin*	Lipids	Glycerol ester	51832.3	54844.2	56269.1	33266.8	33186.1	1
1156	Monomethyl succinate*	Organic acids	Organic acids	663093	590249	648988	596570	396003	1
1157	Monopalmitin*	Lipids	Glycerol ester	126338	187727	239782	200447	130502	1
1158	Morin-3-O-xyloside	Flavonoids	Flavonols	14839.4	21125.3	13007	34009.7	19284.7	3
1159	Morphinone	Alkaloids	Isoquinoline alkaloids	166586	4.37666e+06	2.04141e+06	6.7585e+06	613687	3
1160	Mucic acid Dimethyl Ester	Organic acids	Organic acids	1.21904e+06	1.86425e+06	1.21879e+06	7.81763e+06	1.91289e+06	1
1161	Muconic acid	Organic acids	Organic acids	1.40446e+06	6.41593e+06	4.75525e+06	4.65881e+06	4.67494e+06	3
1162	Mudanpinoic acid A	Terpenoids	Triterpene	150162	524604	221270	174679	83117.5	2
1163	Myricetin-3-O-galactoside-3'-O-rhamnoside	Flavonoids	Flavonols	15680.5	6720.21	46137.9	202669	39490.8	3
1164	Myristoleic acid	Lipids	Free fatty acids	477579	182881	181254	143411	223880	1
1165	Myrtucommulone B	Others	Others	3.5682e+07	4.15733e+07	5.22495e+07	5.45724e+07	2.74103e+07	3
1166	N',N''-Diferuloylspermidine	Alkaloids	Phenolamine	4985.63	4232.29	18426.5	17084.3	4664.09	3
1167	N(6),N(6)-Dimethyl-L-lysine	Amino acids and derivatives	Amino acids and derivatives	4.45198e+06	4.51236e+07	5.08093e+07	1.59595e+07	6.70918e+06	2
1168	N,N'-Dimethylarginine;SDMA*	Amino acids and derivatives	Amino acids and derivatives	423235	710029	697595	260087	395980	3
1169	N,N-cinnamoylbutanediamine*	Alkaloids	Phenolamine	87771.5	113494	54000.5	163621	8043.05	3
1170	N-(1-Deoxy-1-fructosyl)Alanine	Amino acids and derivatives	Amino acids and derivatives	179559	429741	210803	2.30768e+06	293047	3
1171	N-(1-Deoxy-1-fructosyl)Aminononanoic acid	Alkaloids	Alkaloids	85274.8	351238	208714	331123	75737.9	2
1172	N-(1-Deoxy-1-fructosyl)Asparagine	Amino acids and derivatives	Amino acids and derivatives	7.14745e+06	1.72754e+07	8.24828e+06	2.88028e+07	1.04435e+07	1
1173	N-(1-Deoxy-1-fructosyl)Glutamic acid	Amino acids and derivatives	Amino acids and derivatives	278194	1.23958e+06	415651	53091.7	379933	3
1174	N-(1-Deoxy-1-fructosyl)Histidine	Amino acids and derivatives	Amino acids and derivatives	254133	2.59285e+06	1.04097e+06	408602	1.4418e+06	1
1175	N-(1-Deoxy-1-fructosyl)Leucine	Amino acids and derivatives	Amino acids and derivatives	1.49911e+07	3.35393e+07	1.72118e+07	3.44418e+07	2.16475e+07	1
1176	N-(1-Deoxy-1-fructosyl)Phenylalanine	Amino acids and derivatives	Amino acids and derivatives	1.30032e+07	4.34249e+07	2.53888e+07	2.90611e+07	3.35091e+07	1
1177	N-(1-Deoxy-1-fructosyl)Piperidic acid	Alkaloids	Alkaloids	3.1073e+06	7.66363e+06	2.23964e+06	1.44023e+07	2.99061e+06	3
1178	N-(1-Deoxy-1-fructosyl)Proline	Amino acids and derivatives	Amino acids and derivatives	2.7241e+06	4.08673e+06	799681	1.86422e+07	2.4832e+06	1
1179	N-(1-Deoxy-1-fructosyl)Tryptophan	Amino acids and derivatives	Amino acids and derivatives	2.08406e+06	1.08356e+07	3.40765e+06	733318	4.98898e+06	1
1180	N-(1-Deoxy-1-fructosyl)Tyrosine	Amino acids and derivatives	Amino acids and derivatives	970731	1.58874e+06	1.18319e+06	2.01192e+06	1.48459e+06	2
1181	N-(1-Deoxy-1-fructosyl)Valine	Amino acids and derivatives	Amino acids and derivatives	2.11237e+06	2.38577e+07	1.04552e+07	8.92835e+06	3.93475e+06	1
1182	N-(1-deoxy-1-fructosyl)arginine	Amino acids and derivatives	Amino acids and derivatives	41393.4	1.40654e+06	574757	400300	888397	1
1183	N-(1-deoxy-1-xylosyl)valine	Amino acids and derivatives	Amino acids and derivatives	3.05766e+06	4.91779e+06	1.79727e+06	5.30228e+06	2.10528e+06	1
1184	N-(12-methyltetradecyl)propionamide	Alkaloids	Alkaloids	38635.1	105447	119356	140852	50078.1	1
1185	N-(2-Hydroxy-4-methoxyphenyl)acetamide	Alkaloids	Alkaloids	9.41543e+06	1.25425e+07	1.98283e+07	6.53846e+06	1.63635e+07	1
1186	N-(2-Methylbenzoyl)glycine	Amino acids and derivatives	Amino acids and derivatives	75067.4	31408.2	40783.5	46042	23394.7	3
1187	N-(3-Indolylacetyl)-L-alanine	Amino acids and derivatives	Amino acids and derivatives	26984.4	134928	131601	2828.45	50373	2
1188	N-(3-Indolylacetyl)-L-isoleucine	Amino acids and derivatives	Amino acids and derivatives	993881	344472	344588	294788	749740	3
1189	N-(3-hydroxy-4-methoxyphenethyl)-4-hydroxybutanamide	Alkaloids	Alkaloids	3.15987e+06	7.95552e+06	1.26041e+07	2.11488e+06	6.51002e+06	2
1190	N-(acetyl)phenylalanine	Amino acids and derivatives	Amino acids and derivatives	437614	1.79918e+06	1.44255e+06	70169.6	1.13846e+06	1
1191	N-(beta-D-Glucosyl)nicotinate	Others	Vitamin	521315	345330	669200	849875	430699	3
1192	N-(malonyl)phenylalanine	Amino acids and derivatives	Amino acids and derivatives	104060	219664	175850	33722.3	347719	1
1193	N-(p-hydroxybenzyl) adenosine	Nucleotides and derivatives	Nucleotides and derivatives	656742	772324	986699	665857	715155	1
1194	N-Acetoxy-glucosyl-alanine	Amino acids and derivatives	Amino acids and derivatives	1.88125e+06	1.45697e+06	1.01811e+06	1.95634e+06	669571	2
1195	N-Acetyl-D-galactosamine	Others	Saccharides	271043	189395	187741	236736	234561	3
1196	N-Acetyl-D-glucosamine-1-phosphate	Others	Saccharides	55241.9	71162.2	90968.9	72153.6	7641.91	1
1197	N-Acetyl-D-mannosamine	Others	Saccharides	148574	159172	234309	309940	287694	3
1198	N-Acetyl-D-phenylalanine	Amino acids and derivatives	Amino acids and derivatives	292915	489998	861669	186095	939317	3
1199	N-Acetyl-DL-phenylalanine	Amino acids and derivatives	Amino acids and derivatives	3.23832e+06	1.94752e+07	3.06685e+07	1.66872e+06	6.98305e+06	1
1200	N-Acetyl-L-Arginine	Amino acids and derivatives	Amino acids and derivatives	149744	574757	547405	217850	61274.2	3
1201	N-Acetyl-L-Aspartic Acid	Amino acids and derivatives	Amino acids and derivatives	491120	105826	188649	502184	355844	3
1202	N-Acetyl-L-Glutamine	Amino acids and derivatives	Amino acids and derivatives	929735	1.77871e+06	1.13015e+06	2.53504e+06	1.21624e+06	3
1203	N-Acetyl-L-Tryptophan	Amino acids and derivatives	Amino acids and derivatives	176193	841615	468381	15192.2	526197	1
1204	N-Acetyl-L-glutamic acid	Amino acids and derivatives	Amino acids and derivatives	876687	673055	469263	396386	424370	3
1205	N-Acetyl-L-glycine	Amino acids and derivatives	Amino acids and derivatives	99291.3	89029.7	84933.6	20677.7	50989	3
1206	N-Acetyl-L-hydroxyproline	Amino acids and derivatives	Amino acids and derivatives	513280	407901	241857	471870	204257	3
1207	N-Acetyl-L-leucine	Amino acids and derivatives	Amino acids and derivatives	900168	2.35974e+06	3.74187e+06	322931	425617	2
1208	N-Acetyl-L-threonine	Amino acids and derivatives	Amino acids and derivatives	1.90637e+06	2.40206e+06	1.71929e+06	373647	1.2415e+06	1
1209	N-Acetyl-L-tyrosine	Amino acids and derivatives	Amino acids and derivatives	648345	1.44995e+06	2.68351e+06	353833	761793	1
1210	N-Acetylcadaverine	Alkaloids	Alkaloids	213453	298493	365580	331577	270283	3
1211	N-Acetylisatin	Alkaloids	Plumerane	694075	804267	691262	564597	881551	1
1212	N-Acetylproline	Amino acids and derivatives	Amino acids and derivatives	2.31888e+06	1.28272e+06	1.51382e+06	2.75122e+06	1.94237e+06	3
1213	N-Acetylputrescine	Alkaloids	Alkaloids	758626	738849	813153	206093	2.02254e+06	3
1214	N-Acetylvanilalanine	Amino acids and derivatives	Amino acids and derivatives	354134	3.22912e+06	100981	18765.4	18765.4	3
1215	N-Alpha-Acetyl-L-Asparagine	Amino acids and derivatives	Amino acids and derivatives	939835	1.17146e+06	478385	158436	945269	3
1216	N-Benzylmethylene isomethylamine	Alkaloids	Alkaloids	3.19546e+06	1.03805e+07	1.68346e+07	2.91085e+06	5.30847e+06	1
1217	N-Ethylglycine	Amino acids and derivatives	Amino acids and derivatives	4.53816e+06	3.98629e+06	4.85954e+06	4.70249e+06	4.33886e+06	2
1218	N-Ethylmaleimide (NEM)	Amino acids and derivatives	Amino acids and derivatives	166942	137449	101502	563576	55439.1	3
1219	N-Glycyl-L-leucine	Amino acids and derivatives	Amino acids and derivatives	1.42429e+06	1.1292e+06	4.50436e+06	1.46876e+06	1.85596e+06	1
1220	N-Hydroxypipecolic acid	Alkaloids	Piperidine alkaloids	446247	365530	444601	430988	402740	2
1221	N-Methyl-L-Glutamate	Amino acids and derivatives	Amino acids and derivatives	4906.4	83753.8	34869.4	4906.4	37435.2	3
1222	N-Methyl-Trans-4-Hydroxy-L-Proline	Amino acids and derivatives	Amino acids and derivatives	1.31988e+06	1.55827e+06	913104	1.2212e+06	1.3273e+06	2
1223	N-Methylhigenamine 7-Glucopyranoside	Alkaloids	Isoquinoline alkaloids	2.76801e+07	9.70394e+06	1.95862e+07	4.39622e+07	1.18094e+07	1
1224	N-Methylisoleucine	Amino acids and derivatives	Amino acids and derivatives	1.99345e+06	2.41557e+06	1.23905e+06	1.51764e+06	2.21603e+06	2
1225	N-Monocinnamoylputrescine*	Alkaloids	Phenolamine	139645	266326	75446.2	326833	15566.8	3
1226	N-Monomethyl-L-arginine	Amino acids and derivatives	Amino acids and derivatives	217660	510348	635252	279130	411015	3
1227	N-Nornuciferine	Alkaloids	Aporphine alkaloids	207944	4.9647e+06	5.31068e+06	1.57852e+07	1.17732e+06	2
1228	N-Oleoylethanolamine	Alkaloids	Alkaloids	425311	104952	1.16534e+06	891854	149191	2
1229	N-Phenylacetylglycine	Amino acids and derivatives	Amino acids and derivatives	161897	56825.6	100466	123567	77556.9	3
1230	N-Phenylethylcrinasiadine	Alkaloids	Alkaloids	2.50665e+06	3.19726e+06	4.42494e+06	6.99856e+06	1.65828e+06	3
1231	N-Propionylglycine	Amino acids and derivatives	Amino acids and derivatives	354090	226127	217431	223800	213194	3
1232	N-acetyl-tryptophan	Amino acids and derivatives	Amino acids and derivatives	55094.4	217174	131554	8739.81	138960	1
1233	N-benzoyl-2-aminoethyl-β-D-glucopyranoside	Alkaloids	Alkaloids	3.68934e+06	1.38446e+07	9.5189e+06	1.03394e+07	6.89702e+06	1
1234	N-benzylformamide	Alkaloids	Alkaloids	545234	679909	962020	299037	687594	3
1235	N-carbamoyl-b-alanine	Amino acids and derivatives	Amino acids and derivatives	851583	1.21502e+06	1.47691e+06	551522	947804	1
1236	N-carboxy-N-(2-oxo-2-phenylethyl)-L-alanine	Amino acids and derivatives	Amino acids and derivatives	154060	42197.3	116973	92070.4	103443	3
1237	N-malonylleucine	Amino acids and derivatives	Amino acids and derivatives	114926	131307	160529	41752.3	249387	1
1238	N-methylhigenamine-7-O-glucopyranoside	Alkaloids	Isoquinoline alkaloids	3.71625e+07	1.21604e+07	2.1996e+07	4.86646e+07	1.36536e+07	1
1239	N-α-Acetyl-L-ornithine	Amino acids and derivatives	Amino acids and derivatives	109706	908316	603640	170797	613449	3
1240	N1,N8-Bis(sinapoyl)spermidine	Alkaloids	Phenolamine	3588.91	33143.4	22957.1	45019	20514.4	3
1241	N6-(2-Hydroxyethyl)adenosine*	Nucleotides and derivatives	Nucleotides and derivatives	2.63521e+06	2.11228e+06	3.03128e+06	643324	1.62869e+06	3
1242	N6-(4-hydroxybenzyl)adenine	Nucleotides and derivatives	Nucleotides and derivatives	107464	58009.1	68877.3	56382	48777.9	3
1243	N6-Acetyl-L-lysine	Amino acids and derivatives	Amino acids and derivatives	781496	359528	845978	401951	495273	3
1244	N6-Threonylcarbamoyladenosine	Nucleotides and derivatives	Nucleotides and derivatives	1.19199e+06	1.12107e+06	1.7691e+06	1.56428e+06	635239	1
1245	N6-methyladenosine	Nucleotides and derivatives	Nucleotides and derivatives	478714	490418	766963	168848	423610	3
1246	N7-Methylguanosine	Nucleotides and derivatives	Nucleotides and derivatives	236478	200425	633505	161423	43670.7	3
1247	NG,NG-Dimethyl-L-arginine*	Amino acids and derivatives	Amino acids and derivatives	295446	567723	699032	219823	332202	3
1248	Nap-Ala-OH	Amino acids and derivatives	Amino acids and derivatives	825271	1.78351e+06	1.1952e+06	1.16127e+06	1.94679e+06	3
1249	Narcotoline	Alkaloids	Isoquinoline alkaloids	181221	33405.7	115327	308789	40962.8	2
1250	Nardosinone	Terpenoids	Sesquiterpenoids	291249	275402	621023	494452	219065	3
1251	Naringenin (5,7,4'-Trihydroxyflavanone)*	Flavonoids	Flavanones	73852.3	22172.2	34261	39690.3	31789.3	3
1252	Naringenin chalcone; 2',4,4',6'-Tetrahydroxychalcone	Flavonoids	Chalcones	42728.1	4252.1	24342.4	28453.2	4252.1	3
1253	Naringenin-7-O-(2''-O-apiosyl)glucoside	Flavonoids	Flavanones	722.361	13836.7	16791.6	27250.6	7408.42	3
1254	Naringenin-7-O-Neohesperidoside(Naringin)	Flavonoids	Flavanones	1332.4	79829.6	25827.7	10715.4	7172.35	3
1255	Neochlorogenic acid (5-O-Caffeoylquinic acid)*	Phenolic acids	Phenolic acids	178064	14063.9	14063.9	419480	101288	1
1256	Nepetin-7-O-glucoside(Nepitrin)*	Flavonoids	Flavones	117477	420753	199383	1.35738e+06	67200.3	1
1257	Nicotianamine	Alkaloids	Alkaloids	343426	698594	1.01504e+06	609306	132246	3
1258	Nicotinamide	Others	Vitamin	5.48755e+06	1.0261e+07	1.4081e+07	1.04016e+07	3.62711e+06	2
1259	Nicotinate D-ribonucleoside	Others	Vitamin	432694	670269	1.08896e+06	372123	304876	3
1260	Nicotinic acid (Vitamin B3)	Others	Vitamin	1.94868e+06	1.73758e+06	1.32846e+06	339414	1.34077e+06	2
1261	Nicotinic acid adenine dinucleotide	Nucleotides and derivatives	Nucleotides and derivatives	1947.39	55916.5	41445.9	40624.5	13682.2	3
1262	Niga-Ichigoside F1; Nigaichigoside F1	Terpenoids	Triterpene Saponin	41275.9	293394	82588.1	127594	24865.7	3
1263	Nitensoside B*	Flavonoids	Flavones	707882	3.13426e+06	1.15295e+06	8.28099e+06	306888	1
1264	Nobiletin (5,6,7,8,3',4'-Hexamethoxyflavone)	Flavonoids	Flavones	5173.08	6482.59	12069.9	8652.34	616.013	3
1265	Norcoclaurine*	Alkaloids	Isoquinoline alkaloids	656856	634236	199714	133565	240678	1
1266	Norcorydine	Alkaloids	Aporphine alkaloids	184299	186323	133303	159344	62091.1	1
1267	Norisoboldine	Alkaloids	Aporphine alkaloids	2.00019e+06	85678.6	435728	2.01613e+06	213431	3
1268	Norisocorydine*	Alkaloids	Aporphine alkaloids	5.44544e+06	3.16541e+06	3.51711e+06	5.24794e+06	3.00196e+06	1
1269	Norlotusine	Alkaloids	Isoquinoline alkaloids	135527	101461	50202.2	159308	17420.2	1
1270	Nornuciferine	Alkaloids	Aporphine alkaloids	111932	2.98035e+06	3.89002e+06	1.27479e+07	724504	1
1271	O-Acetyl-L-homoserine	Amino acids and derivatives	Amino acids and derivatives	500879	1.4603e+06	2.04847e+06	546250	453409	3
1272	O-Acetylserine	Amino acids and derivatives	Amino acids and derivatives	698101	706061	958342	615750	1.63495e+06	3
1273	O-Feruloyl 3-hydroxycoumarin	Lignans and Coumarins	Coumarins	42701.6	413997	331356	176154	312498	2
1274	O-Feruloyl 4-hydroxycoumarin	Lignans and Coumarins	Coumarins	47873.3	689273	665264	262430	700413	2
1275	O-Nornuciferine (N-Methylasimilobine)(Floribundine)	Alkaloids	Aporphine alkaloids	51315.7	1.07342e+06	1.48206e+06	4.29589e+06	306939	3
1276	O-Phosphocholine	Alkaloids	Alkaloids	140837	170363	147834	146063	178143	3
1277	O-phosphate-L-tyrosine	Amino acids and derivatives	Amino acids and derivatives	2.54359e+06	1.37229e+06	3.24403e+06	3.95914e+06	3.91353e+06	3
1278	Octadec-2-enamide	Alkaloids	Alkaloids	166649	182740	268370	188229	101356	1
1279	Octadec-6-enoic acid; Petroselinic acid*	Lipids	Free fatty acids	3.29444e+07	2.54218e+07	3.8912e+07	3.27425e+07	2.48702e+07	1
1280	Octadeca-11E,13E,15Z-trienoic acid	Lipids	Free fatty acids	3.43453e+06	3.52267e+06	3.55946e+06	3.3108e+06	3.5881e+06	3
1281	Octadeca-9,12,15-trienoic acid	Lipids	Free fatty acids	1.11663e+07	3.55142e+07	2.55308e+07	2.54801e+07	1.44881e+07	1
1282	Octadecadienamide	Alkaloids	Alkaloids	492269	584346	723379	345253	437339	1
1283	Octadecanedioic acid*	Lipids	Free fatty acids	393799	1.16202e+06	1.2127e+06	876038	649976	2
1284	Octanoic acid	Lipids	Free fatty acids	20286.8	18324.5	20999.3	31781.7	30402.7	2
1285	Okanin-3',4'-di-O-glucoside	Flavonoids	Chalcones	50794.9	132679	37201.8	42700.1	4851.37	2
1286	Oleamide (9-Octadecenamide)	Lipids	Free fatty acids	5639.15	6070.98	8813.96	6765.49	2933.41	1
1287	Oleanolic acid-3-O-xylosyl(1→3)glucuronide	Terpenoids	Triterpene Saponin	391372	160392	142896	299948	466478	2
1288	Oleracone B	Others	Others	1.20044e+06	1.76182e+06	3.11186e+06	2.39548e+06	892558	3
1289	Oleuropein	Terpenoids	Monoterpenoids	184341	364455	277367	59973	269991	3
1290	Olivil-4'-O-glucoside	Lignans and Coumarins	Lignans	45038.3	166888	94737.7	147231	73419.2	1
1291	Olivil-4,4'-Di-O-glucoside	Lignans and Coumarins	Lignans	65422.7	41325.6	36523.1	133276	29928.4	3
1292	Orobanchoside*	Phenolic acids	Phenolic acids	93609.6	49765.7	44132.1	188276	69146.1	3
1293	Orotic acid (Vitamin B13)	Others	Vitamin	589277	863541	1.09152e+06	2.7247e+06	2.22511e+06	3
1294	Oxalic acid	Organic acids	Organic acids	171848	24618	309084	24618	24618	3
1295	Oxyallobetulin*	Terpenoids	Triterpene	3.34945e+07	2.36025e+07	3.14183e+07	2.05684e+07	3.03393e+07	1
1296	Palmitaldehyde	Lipids	Free fatty acids	5.89717e+07	5.37413e+07	5.76324e+07	6.10211e+07	5.98204e+07	3
1297	Palmitic acid	Lipids	Free fatty acids	54530.8	41475.5	46097.7	42572.7	52821.6	1
1298	Palmitoleic Acid*	Lipids	Free fatty acids	218378	102895	128593	102847	122320	1
1299	Pantothenol	Others	Vitamin	12721.6	81951.8	34077	27286.3	25594.6	3
1300	Passibiflorin	Alkaloids	Isoquinoline alkaloids	2.73361e+06	1.065e+06	274577	224092	311671	2
1301	Pentadecanoic Acid	Lipids	Free fatty acids	2.3785e+06	776459	1.27769e+06	1.15045e+06	1.35681e+06	3
1302	Petunidin-3-O-arabinoside	Flavonoids	Anthocyanidins	18409.9	24793.2	104059	76932.5	45085.8	3
1303	Peucedanol 7-O-glucoside	Lignans and Coumarins	Coumarins	99799.7	90207.8	320908	810043	173921	2
1304	Phaseic Acid	Terpenoids	Sesquiterpenoids	458174	303418	209176	235768	132380	3
1305	Phe-Abu-OH	Amino acids and derivatives	Amino acids and derivatives	285996	850746	268633	1.26954e+06	1.24835e+06	3
1306	Phe-Ala	Amino acids and derivatives	Amino acids and derivatives	77520.7	61428.5	593356	542295	186022	2
1307	Phe-Gly	Amino acids and derivatives	Amino acids and derivatives	41688.3	1.80462e+06	37171.8	86056.9	498435	3
1308	Phe-Gly-Arg	Amino acids and derivatives	Amino acids and derivatives	1.60362e+06	1.05566e+06	3.98447e+06	6.23088e+06	2.52479e+06	3
1309	Phe-Ile	Amino acids and derivatives	Amino acids and derivatives	20335.4	46335.3	634785	384886	93755.8	2
1310	Phe-Ser	Amino acids and derivatives	Amino acids and derivatives	43572.7	52959.9	602014	450065	95494.1	1
1311	Phe-Thr	Amino acids and derivatives	Amino acids and derivatives	3642.32	48509.4	380265	308321	59484.1	3
1312	Phellatin	Flavonoids	Flavonols	96706.1	173107	127095	138746	131864	3
1313	Phellavin	Flavonoids	Flavanonols	6242.14	82625.9	14565	238595	6242.14	3
1314	Phenyl acetate	Others	Others	119051	514607	228543	116424	412419	3
1315	Phenylethanolamine	Alkaloids	Alkaloids	9415.53	257153	85963.6	53402.7	166761	3
1316	Phenylmethyl β-L-glucopyranoside	Others	Others	64452.3	45840.3	38262.1	5583.66	5583.66	3
1317	Phenylpropionic acid-O-β-D-glucopyranoside	Phenolic acids	Phenolic acids	1.12619e+07	9.09456e+06	7.43462e+06	1.42626e+07	1.28503e+07	1
1318	Phloretin-2'-O-glucoside (Phlorizin)	Flavonoids	Chalcones	142039	103859	104631	45855.8	85756.1	1
1319	Phloretin-4'-O-glucoside (Trilobatin)*	Flavonoids	Chalcones	171574	127902	183568	20285.7	178428	1
1320	Phthalic acid	Phenolic acids	Phenolic acids	125419	156599	100551	190095	132266	3
1321	Phthalic anhydride	Phenolic acids	Phenolic acids	2.049e+06	2.08679e+06	2.12027e+06	2.0305e+06	2.11428e+06	1
1322	Pimelic acid	Lipids	Free fatty acids	114460	196075	228626	210625	248211	2
1323	Pinocembrin (Dihydrochrysin)	Flavonoids	Flavanones	363274	16304	133226	117248	89067.3	1
1324	Pinolenic acid	Lipids	Free fatty acids	8.55013e+06	8.16333e+06	8.13436e+06	4.30282e+06	9.65552e+06	3
1325	Pinoresinol*	Lignans and Coumarins	Lignans	99959.4	33519.3	33558.9	46022.7	5546.43	3
1326	Pinoresinol-4,4'-O-diglucoside	Lignans and Coumarins	Lignans	69384.9	115733	57492.8	140180	44025.3	3
1327	Pipecolic acid	Alkaloids	Piperidine alkaloids	2.32005e+06	8.68211e+06	4.55401e+06	3.42319e+06	4.32548e+06	2
1328	Piperidine	Alkaloids	Piperidine alkaloids	1.47974e+06	3.35979e+06	4.73499e+06	979283	2.15302e+06	3
1329	Piperonylic acid	Phenolic acids	Phenolic acids	1.41926e+06	1.16493e+06	1.20124e+06	1.07743e+06	1.33505e+06	2
1330	Pisiferic acid	Terpenoids	Ditepenoids	29113.5	84836.9	60831.7	86358.4	83818.6	3
1331	Planteose	Others	Saccharides	157257	118269	180607	66341.4	138689	3
1332	Pro-Asn-Gln	Amino acids and derivatives	Amino acids and derivatives	892602	530094	489627	1.30359e+06	262352	3
1333	Pro-Asp	Amino acids and derivatives	Amino acids and derivatives	5.3756e+07	3.82224e+07	3.3524e+07	4.03279e+07	4.64944e+07	3
1334	Pro-Asp-His	Amino acids and derivatives	Amino acids and derivatives	1.57523e+06	919247	1.52781e+06	514233	2.00897e+06	3
1335	Pro-Glu-Gln	Amino acids and derivatives	Amino acids and derivatives	1.8658e+06	400799	1.45274e+06	1.52199e+06	622631	3
1336	Pro-Glu-Val	Amino acids and derivatives	Amino acids and derivatives	5.17601e+06	6.35064e+06	3.98316e+06	5.86752e+06	2.73454e+06	3
1337	Pro-Pro-Asp	Amino acids and derivatives	Amino acids and derivatives	3.60845e+06	4.20118e+06	3.51314e+06	6.18898e+06	2.11349e+06	3
1338	Pro-Pro-Glu	Amino acids and derivatives	Amino acids and derivatives	3.89339e+06	1.61488e+06	1.93078e+06	4.68094e+06	693005	3
1339	Pro-Pro-Ser	Amino acids and derivatives	Amino acids and derivatives	376513	425223	1.31803e+06	617009	506112	3
1340	Pro-Pro-Thr	Amino acids and derivatives	Amino acids and derivatives	2.58278e+07	1.10026e+07	8.6426e+06	2.24907e+07	6.93588e+06	3
1341	Pro-Ser-Arg	Amino acids and derivatives	Amino acids and derivatives	477688	576390	1.26897e+06	2.19691e+06	728435	3
1342	Pro-Ser-Ile	Amino acids and derivatives	Amino acids and derivatives	222846	96988.3	68881.4	215757	27166.8	3
1343	Pro-ala	Amino acids and derivatives	Amino acids and derivatives	67102.4	118212	190253	73660.7	52755.4	3
1344	Procyanidin B2	Tannins	Proanthocyanidins	2949.77	18666.1	45799.4	82142	64153.4	1
1345	Procyanidin B3	Tannins	Proanthocyanidins	4830.35	11172.8	36327	66692.4	38850.8	1
1346	Progesterone	Terpenoids	Ditepenoids	451178	356898	1.07201e+06	488382	313177	3
1347	Proglobeflowery acid	Phenolic acids	Phenolic acids	2904.8	30115.6	2904.8	101302	30453.7	2
1348	Prolylhistidine	Amino acids and derivatives	Amino acids and derivatives	3.89582e+06	8.17296e+06	5.54033e+06	5.54473e+06	7.76976e+06	3
1349	Prolylproline	Amino acids and derivatives	Amino acids and derivatives	1.21192e+06	1.27762e+06	621206	540619	745734	2
1350	Protocatechualdehyde	Others	Aldehyde compounds	946594	1.54473e+06	1.02349e+06	497810	752261	2
1351	Protocatechuic Acid Methyl Ester	Phenolic acids	Phenolic acids	154647	187407	123706	340180	182243	3
1352	Protocatechuic acid glucosyl xyloside	Phenolic acids	Phenolic acids	182301	206523	139197	197366	217615	1
1353	Protocatechuic acid xylosyl xyloside	Phenolic acids	Phenolic acids	1.74987e+06	2.05125e+06	1.56861e+06	3.30011e+06	1.60451e+06	1
1354	Pseudotropine	Alkaloids	Tropan alkaloids	199615	283090	269082	550710	251703	2
1355	Punicic acid (9Z,11E,13Z-octadecatrienoic acid)	Lipids	Free fatty acids	9.22218e+06	2.84447e+07	2.01426e+07	2.03723e+07	1.1334e+07	3
1356	Purpureaside C*	Phenolic acids	Phenolic acids	38492.2	395971	87248.6	1.03736e+06	37565.4	3
1357	Pyran[3,4-b]indole-2-ketone	Alkaloids	Plumerane	1.29904e+07	4.58003e+07	6.28117e+07	1.71103e+06	2.09325e+07	1
1358	Pyridine-4-formyl-O-β-D-glucopyranoside	Alkaloids	Pyridine alkaloids	490103	302945	595980	786565	410001	1
1359	Pyridoxine	Others	Vitamin	1.62254e+06	440707	1.84382e+06	1.28161e+06	532859	3
1360	Pyridoxine-5'-O-glucoside	Others	Vitamin	117259	209872	458936	705293	307858	3
1361	Pyroglutamic acid	Amino acids and derivatives	Amino acids and derivatives	381282	2.1385e+06	1.83902e+06	969534	1.15029e+06	2
1362	Pyrrole-2-carboxylic acid	Alkaloids	Pyrrole alkaloids	86724	51224.8	80283.8	79385.6	67737.5	3
1363	Quercetin 3-O-glucoside 7-O-xyloside	Flavonoids	Flavonols	110275	52075.4	111784	300534	110601	3
1364	Quercetin-3,7-Di-O-glucoside	Flavonoids	Flavonols	63930.4	132408	62621	391337	55239.5	2
1365	Quercetin-3-O-(2''-O-Rhamnosyl)rutinoside	Flavonoids	Flavonols	128777	51136.4	60939.4	7159.78	357489	2
1366	Quercetin-3-O-(2''-O-arabinosyl)rutinoside	Flavonoids	Flavonols	884284	628991	1.03052e+06	3.24522e+06	1.48326e+06	1
1367	Quercetin-3-O-(2''-O-rhamnosyl)galactoside*	Flavonoids	Flavonols	322594	204566	338183	946269	580268	2
1368	Quercetin-3-O-(4''-O-glucosyl)rhamnoside*	Flavonoids	Flavonols	7.74613e+06	1.08608e+07	6.83422e+06	3.26421e+07	9.45859e+06	1
1369	Quercetin-3-O-(6''-O-arabinosyl)glucoside*	Flavonoids	Flavonols	147056	37078.7	113810	285931	85683.7	3
1370	Quercetin-3-O-Sambubioside-5-O-Glucoside	Flavonoids	Flavonols	11607.8	1279.96	5972.95	10242.9	31965.4	3
1371	Quercetin-3-O-[rhamnosyl(1→2)glucosyl]-5-O-glucoside	Flavonoids	Flavonols	268247	492218	302867	2.16394e+06	241322	1
1372	Quercetin-3-O-apiosyl(1→2)galactoside*	Flavonoids	Flavonols	132154	85673.4	71073.3	557722	54164.9	3
1373	Quercetin-3-O-galactoside (Hyperin)	Flavonoids	Flavonols	264989	170201	182449	1.89441e+06	148058	3
1374	Quercetin-3-O-glucoside (Isoquercitrin)	Flavonoids	Flavonols	183441	104571	90117.1	1.39511e+06	100927	3
1375	Quercetin-3-O-glucoside-7-O-rhamnoside*	Flavonoids	Flavonols	8.04695e+06	1.16075e+07	7.99126e+06	3.24531e+07	1.181e+07	1
1376	Quercetin-3-O-neohesperidoside*	Flavonoids	Flavonols	6.64554e+06	1.1475e+07	7.66613e+06	3.21728e+07	1.2024e+07	1
1377	Quercetin-3-O-rhamnoside(Quercitrin)	Flavonoids	Flavonols	6174.29	155595	184553	6174.29	53119.1	3
1378	Quercetin-3-O-robinobioside	Flavonoids	Flavonols	7.46948e+06	5.84457e+06	4.4685e+06	1.8407e+07	1.16022e+07	2
1379	Quercetin-3-O-rutinoside (Rutin)*	Flavonoids	Flavonols	6.96141e+06	1.13647e+07	7.91135e+06	3.38097e+07	1.06512e+07	1
1380	Quercetin-3-O-rutinoside-7-O-glucoside*	Flavonoids	Flavonols	235763	497571	243270	1.98885e+06	151668	1
1381	Quercetin-3-O-rutinoside-7-O-rhamnoside	Flavonoids	Flavonols	206607	62686.2	98436.4	2047.62	411047	3
1382	Quercetin-3-O-sambubioside*	Flavonoids	Flavonols	120335	35637	41070.5	393327	14683.1	3
1383	Quercetin-3-O-xylosyl(1→2)glucosyl(1→2)glucoside	Flavonoids	Flavonols	4213.35	1805.72	1805.72	34201.3	1805.72	3
1384	Quercetin-3-O-α-rhamnosyl (1→2)-[α-rhamnosyl (1→6)]-β-glucoside	Flavonoids	Flavonols	139018	38781.7	37080.4	4859.08	228811	2
1385	Quercetin-4'-O-glucoside (Spiraeoside)*	Flavonoids	Flavonols	181902	158706	119041	1.02791e+06	144608	3
1386	Quercetin-5-O-β-D-glucoside	Flavonoids	Flavonols	857890	1.07897e+06	1.11849e+06	3.41874e+06	1.17197e+06	2
1387	Quercetin-7-O-glucoside	Flavonoids	Flavonols	151068	130159	101242	1.0724e+06	159751	3
1388	Quercetin-7-O-rutinoside*	Flavonoids	Flavonols	8.04307e+06	1.09009e+07	6.46375e+06	3.33855e+07	1.11541e+07	1
1389	Quercetin-7-O-rutinoside-4'-O-glucoside	Flavonoids	Flavonols	99465.8	69040.4	65752.3	209600	76027	2
1390	Quinic Acid	Organic acids	Organic acids	1.70707e+06	764037	2.35258e+06	1.58466e+06	1.30476e+06	2
1391	Rabdosia acid A*	Lipids	Free fatty acids	179432	343162	425791	332121	457657	2
1392	Raffinose*	Others	Saccharides	923287	323840	386138	553366	325031	1
1393	Reticuline*	Alkaloids	Isoquinoline alkaloids	132176	337917	204004	219659	268024	1
1394	Retronecine	Alkaloids	Pyrrole alkaloids	672937	3.71386e+06	7.70522e+06	436292	915905	2
1395	Rhamnetin-3-O-Glucoside*	Flavonoids	Flavonols	100565	395223	105274	909832	58549.5	1
1396	Rhamnocitrin-4'-glucoside-3-glucosyl-(1->4)-glucoside	Flavonoids	Flavonols	4196.19	112657	41440.9	444345	8214.5	1
1397	Rhamnose*	Others	Saccharides	1.39498e+06	1.13876e+06	1.74984e+06	2.38022e+06	1.50915e+06	3
1398	Riboflavin (Vitamin B2)	Others	Vitamin	238187	416246	541121	538971	257362	1
1399	Ribosyladenosine	Nucleotides and derivatives	Nucleotides and derivatives	190876	101004	125724	101985	59448.7	3
1400	Ribulose-5-phosphate	Others	Saccharides	215013	372776	411793	87405.2	298715	3
1401	Roseoside	Terpenoids	Sesquiterpenoids	2.92541e+06	150037	1.7048e+06	235769	459412	3
1402	Rosmarinic acid-3'-O-glucoside	Phenolic acids	Phenolic acids	55120.7	101856	25444.2	137070	26941.8	2
1403	Rubianol-f	Terpenoids	Triterpene	750143	665160	1.52323e+06	910721	862092	3
1404	Rubiatriol	Terpenoids	Triterpene	2.30483e+06	1.50512e+06	2.26079e+06	1.30963e+06	2.01495e+06	2
1405	Rugosic acid A	Terpenoids	Sesquiterpenoids	251247	167942	198579	137776	199738	3
1406	Rutin Trihydrate	Flavonoids	Flavonols	1.22668e+07	1.40829e+07	1.13403e+07	4.14679e+07	1.63898e+07	3
1407	S-(Methyl)glutathione	Amino acids and derivatives	Amino acids and derivatives	404973	471309	719386	465902	619973	3
1408	S-Adenosylhomocysteine-d4	Nucleotides and derivatives	Nucleotides and derivatives	197927	41323.7	228343	171570	546582	3
1409	S-Methyl-L-cysteine	Amino acids and derivatives	Amino acids and derivatives	598704	660144	1.15726e+06	382990	921615	2
1410	S-Ribosyl-L-homocysteine	Amino acids and derivatives	Amino acids and derivatives	42363.5	80708.6	98459	6798.09	73407.2	3
1411	Salicyl Alcohol	Others	Alcohol compounds	85339.1	13597.9	32524.6	4271.47	11951.4	3
1412	Salicylic acid-2-O-glucoside	Phenolic acids	Phenolic acids	672092	2.99385e+06	908005	1.43781e+06	1.53547e+06	3
1413	Salirepin	Others	Others	219667	219283	240644	34011.3	290724	2
1414	Santalin	Others	Ketone compounds	230692	180351	280134	73750	66541.3	1
1415	Scopolamine	Alkaloids	Tropan alkaloids	59516.1	17649.9	57747.4	70500.5	31265.8	3
1416	Scopoletin (7-Hydroxy-6-methoxycoumarin)	Lignans and Coumarins	Coumarins	105018	52441.2	660644	177192	129877	1
1417	Scoulerine	Alkaloids	Isoquinoline alkaloids	72489.8	301109	216543	247625	169410	1
1418	Scoulerine(stepholidine)	Alkaloids	Aporphine alkaloids	2.0756e+07	1.03119e+06	2.51753e+06	9.22505e+06	2.56928e+06	1
1419	Scroside D	Phenolic acids	Phenolic acids	485502	328968	271276	279097	455708	3
1420	Sebacic acid	Organic acids	Organic acids	99754.8	155029	200433	132850	133851	1
1421	Secoisolariciresinol 4-O-glucoside	Lignans and Coumarins	Lignans	312837	516860	709572	3.3556e+06	529552	2
1422	Secoisolariciresinol diglucoside	Lignans and Coumarins	Lignans	60438.4	44751.3	95361.5	187793	48196.2	3
1423	Sedoheptulose	Others	Saccharides	957207	1.35389e+06	714810	696402	1.24592e+06	1
1424	Selagin	Flavonoids	Flavones	3969.8	71600.3	22553.4	136247	12125.3	2
1425	Senkyunolide B*	Others	Lactones	2.93638e+06	2.99554e+06	3.01827e+06	2.73159e+06	3.05736e+06	1
1426	Senkyunolide M	Others	Lactones	6.25826e+06	6.11948e+06	6.25126e+06	6.34194e+06	6.35807e+06	3
1427	Ser-Gln	Amino acids and derivatives	Amino acids and derivatives	6.17999e+06	4.31382e+06	2.94139e+06	4.23305e+06	2.47295e+06	3
1428	Ser-Gly-Phe	Amino acids and derivatives	Amino acids and derivatives	112814	358863	266106	292903	173918	2
1429	Ser-Leu	Amino acids and derivatives	Amino acids and derivatives	501556	479186	1.98935e+06	503330	808857	3
1430	Ser-Trp	Amino acids and derivatives	Amino acids and derivatives	115177	113091	228884	59440.7	122534	3
1431	Ser-Tyr	Amino acids and derivatives	Amino acids and derivatives	945422	81830.6	32103.4	583426	3550.53	3
1432	Ser-Val-Ser	Amino acids and derivatives	Amino acids and derivatives	153656	472274	1.33965e+06	160616	114919	3
1433	Sesamoside	Terpenoids	Monoterpenoids	31169.3	18558.3	48237	94970.3	79018.5	3
1434	Sexangularetin-3-O-glucoside-7-O-rhamnoside*	Flavonoids	Flavonols	931035	3.32519e+06	1.21141e+06	8.31802e+06	349238	1
1435	Shikimic acid	Organic acids	Organic acids	344158	165847	170100	216293	187927	3
1436	Sibiricose A6	Phenolic acids	Phenolic acids	222253	60797.1	202542	35962.8	80771.4	1
1437	Sideretin (5,7,8-Trihydroxy-6-methoxycoumarin)	Lignans and Coumarins	Coumarins	2.72049e+06	224338	1.17274e+06	257497	715363	2
1438	Sinapic acid	Phenolic acids	Phenolic acids	2.58098e+06	371569	1.28869e+06	327163	963450	1
1439	Sinapinaldehyde	Others	Aldehyde compounds	598660	703204	961233	794913	427705	2
1440	Sinapyl alcohol	Others	Alcohol compounds	65607.3	36674.3	75907.7	3139.57	25071.5	3
1441	Solatriose	Others	Saccharides	107463	172519	139601	59698	166595	3
1442	Spermine	Alkaloids	Alkaloids	2.27657e+06	2.58126e+06	3.05737e+06	2.6692e+06	2.54136e+06	3
1443	Stearamide	Alkaloids	Alkaloids	26978.2	75012	89964.2	96316.4	34194.5	2
1444	Stepharine	Alkaloids	Isoquinoline alkaloids	92817.6	1.3188e+07	1.58275e+07	4.13036e+07	7.81074e+06	2
1445	Stepholidine*	Alkaloids	Isoquinoline alkaloids	5.33438e+06	5.14781e+06	4.27248e+06	8.07199e+06	2.79169e+06	1
1446	Suberic Acid	Lipids	Free fatty acids	2.7221e+06	5.56241e+06	5.4095e+06	3.61251e+06	3.62573e+06	1
1447	Succinic acid*	Organic acids	Organic acids	1.10928e+07	7.57825e+06	1.51918e+07	2.83722e+07	1.07289e+07	1
1448	Succinic semialdehyde	Organic acids	Organic acids	125523	119177	94426.9	196794	117866	3
1449	Succinyladenosine	Nucleotides and derivatives	Nucleotides and derivatives	1.34563e+07	1.2439e+07	1.18508e+07	5.39456e+06	6.04243e+06	1
1450	Sucrose-6-phosphate	Others	Saccharides	5.3895e+06	5.36039e+06	6.34951e+06	1.65834e+06	3.43807e+06	3
1451	Sweroside	Terpenoids	Monoterpenoids	118968	122946	310819	271736	87763.9	3
1452	Syringaldehyde; 4-Hydroxy-3,5-Dimethoxybenzaldehyde	Others	Aldehyde compounds	353677	104961	473030	180914	182829	3
1453	Syringaresinol	Lignans and Coumarins	Lignans	483002	7660.97	50062.7	21620.3	6397.54	1
1454	Syringaresinol-4'-O-glucoside	Lignans and Coumarins	Lignans	135345	77506.4	27846.5	64219.2	29245.9	2
1455	Syringaresinol-4'-O-glucoside; Acanthoside B*	Lignans and Coumarins	Lignans	206586	320647	228871	417961	82871.7	1
1456	Syringaresinol-4,4'-O-bis-β-D-glucoside; Liriodendrin	Lignans and Coumarins	Lignans	27843.4	68575.7	25028.1	58143.3	22690.6	2
1457	Syringic acid	Phenolic acids	Phenolic acids	380474	129501	434735	337732	440100	3
1458	Syringic acid 4-O-rhamnoside	Phenolic acids	Phenolic acids	369852	420735	479108	118025	491078	1
1459	Syringin	Others	Alcohol compounds	229128	938946	151802	138360	467698	2
1460	Tamarixetin-3-O-rutinoside	Flavonoids	Flavonols	161646	436656	94990.5	991070	76217.8	2
1461	Tartronate semialdehyde*	Organic acids	Organic acids	712405	297954	164838	316877	233464	3
1462	Tatarine	Alkaloids	Alkaloids	446108	978165	1.27398e+06	2.8788e+06	822504	3
1463	Taxifolin(Dihydroquercetin)	Flavonoids	Flavanonols	41322.4	5739.45	72757	256312	56689.7	3
1464	Tectorigenin	Flavonoids	Isoflavones	94476.7	81327.9	54528.8	153026	25754.1	1
1465	Tembetarine	Alkaloids	Isoquinoline alkaloids	3.46016e+06	7.71094e+06	2.78625e+06	3.41069e+06	2.08365e+06	1
1466	Terephthalic acid	Phenolic acids	Phenolic acids	665390	304993	735066	1.96743e+06	1.23973e+06	3
1467	Terreic acid*	Others	Ketone compounds	1.58701e+06	952244	1.4587e+06	2.94526e+06	1.85764e+06	1
1468	Tetradecyldiethanolamine	Alkaloids	Alkaloids	127982	185254	230543	274055	90170.2	3
1469	Tetrahydroprotopapaverine*	Alkaloids	Isoquinoline alkaloids	90219.2	349146	174350	268799	237819	1
1470	Tetraphyllin A*	Alkaloids	Alkaloids	2.20667e+06	2.98068e+06	2.82196e+06	765598	355928	1
1471	Teupolioside	Amino acids and derivatives	Amino acids and derivatives	93109.8	21628.6	30533.5	19882.3	13838.3	2
1472	Thaliporphine*	Alkaloids	Aporphine alkaloids	2.65302e+06	1.2024e+06	1.41071e+06	3.33132e+06	890039	1
1473	Thalmelatine	Alkaloids	Alkaloids	4.46873e+06	144740	251107	1.61042e+06	171052	1
1474	Thr-Cys-Lys	Amino acids and derivatives	Amino acids and derivatives	469566	209929	1.26777e+06	2.49843e+06	732357	3
1475	Thymidine	Nucleotides and derivatives	Nucleotides and derivatives	248870	133159	156372	59020.1	118138	2
1476	Tianshic acid	Lipids	Free fatty acids	1.48913e+07	1.09394e+07	1.05578e+07	1.38177e+07	1.48265e+07	1
1477	Tiglylglycine	Amino acids and derivatives	Amino acids and derivatives	586154	350524	460089	188918	38234.5	3
1478	Tortoside A*	Lignans and Coumarins	Lignans	343081	391972	290212	485247	72884.5	1
1479	Tortoside B	Lignans and Coumarins	Lignans	97169.5	344777	85345.6	510619	115858	3
1480	Toyocamycin	Nucleotides and derivatives	Nucleotides and derivatives	977996	1.27574e+06	1.07632e+06	1.83441e+06	924227	3
1481	Trachelogenin	Lignans and Coumarins	Lignans	452297	384013	395382	434918	475154	3
1482	Tracheloside*	Lignans and Coumarins	Lignans	480125	211330	159885	48540.5	234556	2
1483	Trans-4-Hydroxy-L-proline	Amino acids and derivatives	Amino acids and derivatives	8.57225e+07	1.00929e+08	8.95625e+07	7.47435e+07	1.05556e+08	3
1484	Trans-5-O-(p-Coumaroyl)shikimate	Phenolic acids	Phenolic acids	101898	77657.8	105171	53999.6	55809	3
1485	Trehalosamine	Others	Saccharides	296141	1.03032e+06	232191	2.01656e+06	369174	1
1486	Trehalose 6-phosphate	Others	Saccharides	1.40847e+06	1.61296e+06	1.78396e+06	518735	1.41322e+06	1
1487	Tricetin 3'-glucuronide	Flavonoids	Flavones	23565.5	2431.45	22942.2	35250.9	2431.45	3
1488	Tricin-7-O-saccharic acid	Flavonoids	Flavones	451589	1.49266e+06	407187	1.59414e+06	159715	3
1489	Tridecanedioic acid	Lipids	Free fatty acids	577941	706677	1.76043e+06	1.81312e+06	1.2188e+06	1
1490	Tridecanoic Acid	Lipids	Free fatty acids	16257	13327.8	11102.4	19441.4	8454.09	1
1491	Trigonelline	Alkaloids	Pyridine alkaloids	768958	4.21554e+06	2.25199e+06	1.39121e+06	2.72363e+06	3
1492	Trimethyllysine	Amino acids and derivatives	Amino acids and derivatives	4.13237e+06	2.99557e+06	4.59075e+06	2.02605e+06	5.70378e+06	1
1493	Tropic acid	Phenolic acids	Phenolic acids	860428	58009.6	914894	1.73409e+06	944151	2
1494	Troxerutin	Flavonoids	Flavonols	12419.9	6940.89	14078.8	27715.2	8211.54	3
1495	Trp-Asn	Amino acids and derivatives	Amino acids and derivatives	307030	320913	469279	186530	160052	3
1496	Tyr-Abu-OH	Amino acids and derivatives	Amino acids and derivatives	106934	307137	121606	95143.6	152975	3
1497	Tyr-Gly	Amino acids and derivatives	Amino acids and derivatives	281286	218355	703938	303923	466077	3
1498	Tyr-Gly-Arg	Amino acids and derivatives	Amino acids and derivatives	330607	408375	975966	918153	472741	3
1499	Tyr-Ser-Thr	Amino acids and derivatives	Amino acids and derivatives	8112.4	192597	222189	290603	51544.5	3
1500	Tyrosol; 4-Hydroxyphenylethanol	Others	Alcohol compounds	36245.1	40242.3	34825	55598.7	63817.1	3
1501	Tyrosyl-Valine	Amino acids and derivatives	Amino acids and derivatives	345957	210408	1.82392e+06	786068	443779	3
1502	Tyrosylleucine	Amino acids and derivatives	Amino acids and derivatives	91227.6	142215	1.64827e+06	1.35093e+06	274405	3
1503	Undecanedioic acid	Lipids	Free fatty acids	3.29154e+06	4.5162e+06	7.01746e+06	5.24513e+06	6.18505e+06	1
1504	Undecylic Acid	Lipids	Free fatty acids	2.5875e+06	4.75065e+06	4.66192e+06	5.10073e+06	1.81459e+06	2
1505	Uracil	Nucleotides and derivatives	Nucleotides and derivatives	145615	93343	173372	154537	130917	3
1506	Uridine	Nucleotides and derivatives	Nucleotides and derivatives	1.61607e+06	1.57217e+06	1.86308e+06	1.29643e+06	2.01406e+06	1
1507	Uridine 5'-monophosphate	Nucleotides and derivatives	Nucleotides and derivatives	84365.1	324688	268730	71867.7	543176	2
1508	Val-Ile	Amino acids and derivatives	Amino acids and derivatives	788164	205151	2.49521e+06	615942	852901	3
1509	Val-Ile-Asp	Amino acids and derivatives	Amino acids and derivatives	69457.4	38205.6	281846	104283	75191.1	3
1510	Val-Trp	Amino acids and derivatives	Amino acids and derivatives	44926.2	35191.2	211886	65976.8	70177.5	1
1511	Valerine	Alkaloids	Alkaloids	739814	293477	567637	949061	619797	2
1512	Vanillic acid	Phenolic acids	Phenolic acids	1.04303e+06	6.22331e+06	2.71454e+06	4.76406e+06	5.38715e+06	1
1513	Vanillic acid methyl ester	Phenolic acids	Phenolic acids	29890.1	55415.3	5479.26	5479.26	71438.4	3
1514	Vanillin acetate	Others	Aldehyde compounds	1.09445e+06	944212	1.15126e+06	1.5082e+06	740977	3
1515	Vanillin; 4-Hydroxy-3-Methoxybenzaldehyde	Others	Aldehyde compounds	691923	1.27565e+06	825783	1.05493e+06	1.02463e+06	3
1516	Vanillylamine	Alkaloids	Alkaloids	6294.84	173444	37155.1	124549	542408	3
1517	Vidarabine	Nucleotides and derivatives	Nucleotides and derivatives	3.96181e+06	1.0601e+07	1.60533e+07	2.62075e+06	8.51506e+06	3
1518	Virgatic acid	Terpenoids	Triterpene	37800.5	214951	193662	60128.3	18137.6	2
1519	Vitexin 7-O-Sulfate	Flavonoids	Flavones	55658	20311.5	26984.2	27333.8	35701.2	3
1520	Vladinol D	Lignans and Coumarins	Lignans	14098.7	373363	42925.8	428733	59240.5	3
1521	Vomifoliol (Blumenol A)	Terpenoids	Monoterpenoids	361974	481452	699299	341833	222889	3
1522	Xanthine	Nucleotides and derivatives	Nucleotides and derivatives	99675.5	1.69187e+06	217722	751639	4.13336e+06	3
1523	Xanthosine	Nucleotides and derivatives	Nucleotides and derivatives	178855	1.28444e+06	500295	301259	792179	1
1524	Xanthurenic Acid 8-O-Glucoside	Alkaloids	Quinoline alkaloids	657039	296769	1.25135e+06	735998	317134	1
1525	Yuanhuanin	Flavonoids	Flavones	243185	447479	515278	120815	209799	3
1526	Zizyphusine	Alkaloids	Isoquinoline alkaloids	2.44826e+08	1.34635e+08	1.54701e+08	1.47435e+08	1.04087e+08	3
1527	[6]-Gingerol	Others	Ketone compounds	2.33284e+06	5.23476e+06	5.78343e+06	3.93618e+06	1.6765e+06	2
1528	alanine betaine	Alkaloids	Alkaloids	5.78689e+06	3.30588e+07	3.34406e+07	4.35891e+06	1.33791e+07	3
1529	alpha-Hydroxylinoleic acid*	Lipids	Free fatty acids	3.41961e+06	1.00199e+07	5.50971e+06	5.96171e+06	7.3725e+06	1
1530	alphaS-Amino-2-[[4S-amino-4-carboxybutyl]amino]-4H-imidazo[4,5-b]pyridine-4-hexanoic acid	Amino acids and derivatives	Amino acids and derivatives	43697.8	23899.8	100890	118964	79757.5	3
1531	apiosyl glucosyl isorhamnetin-3-O-rutinoside	Flavonoids	Flavonols	17380.4	62541.3	70262.8	159823	11662.8	2
1532	celastolide	Terpenoids	Triterpene	997463	348308	3.63079e+06	789738	430590	2
1533	cis-Zeatin riboside	Alkaloids	Alkaloids	67198.8	113304	147298	36620.4	82269.4	2
1534	coumarin	Lignans and Coumarins	Coumarins	2.95209e+06	2.06362e+06	1.73731e+06	4.10456e+06	3.39124e+06	2
1535	cyclo-(Gly-Phe)	Amino acids and derivatives	Amino acids and derivatives	1.61734e+07	6.38282e+07	6.58989e+07	2.06815e+06	2.77521e+07	1
1536	cycloalliin	Amino acids and derivatives	Amino acids and derivatives	26005.8	138351	151409	186136	26005.8	2
1537	daechuine S2	Alkaloids	Alkaloids	67202.6	85513.1	153452	392818	62926.2	1
1538	davidioside C	Phenolic acids	Phenolic acids	12912	91179.8	135180	465810	79895.5	3
1539	demethylcoclaurine-glucose*	Alkaloids	Alkaloids	3.70231e+06	2.55668e+06	616868	2.78772e+06	674185	1
1540	demethylregelin	Terpenoids	Triterpene	6.92366e+06	9.13535e+06	1.61592e+07	1.66581e+07	1.99519e+07	3
1541	dihydrodehydrodiconiferyl alcohol-9-O-β-D-glucopyranoside	Lignans and Coumarins	Lignans	1525.41	306215	3559.29	209910	234700	1
1542	ethyl-L-arginine	Amino acids and derivatives	Amino acids and derivatives	335885	557364	585425	195232	369816	3
1543	glycoric acid	Others	Others	2.29606e+06	1.21627e+07	5.01025e+06	3.09786e+06	3.36726e+06	3
1544	h-gamma-Glu-leu-oh	Amino acids and derivatives	Amino acids and derivatives	23501.2	106580	236940	1259.87	42403.1	2
1545	kaempferol-3-caffeoyldiglucoside	Flavonoids	Flavonols	98223.5	40515.8	46811.6	98551.6	111335	2
1546	kwanzoquinone C	Quinones	Anthraquinone	1.73683e+07	4.07292e+07	3.90848e+07	4.50337e+06	2.48827e+07	3
1547	laudanine	Alkaloids	Alkaloids	1.28246e+07	1.10072e+07	6.09356e+06	1.67744e+07	4.32732e+06	1
1548	linolenoylethanolamine	Lipids	LPE	23593.7	35120	48872.4	36258	47020.9	3
1549	linoleoyl ethanolamine	Lipids	LPE	189436	269213	516210	646753	409709	1
1550	m-Aminophenylacetylene	Alkaloids	Alkaloids	145735	315795	398524	152198	145282	1
1551	methyl (1S,4S,5R,6S,7S,8R,11S,12R,14S,15R)-12-acetyloxy-4,7-dihydroxy-6-[(1S,2S,6S,8S,9R,11S)-2-hydroxy-11-methyl-5,7,10-trioxatetracyclo[6.3.1.02,6.09,11]dodec-3-en-9-yl]-6-methyl-14-(3-methylbutanoyloxy)-3,9-dioxatetracyclo[6.6.1.01,5.011,15]pentadecane-11-carboxylate	Terpenoids	Triterpene	116837	201980	207631	21190.2	72328.2	3
1552	methyl alpha-D-fructofuranoside*	Others	Saccharides	1.14419e+06	1.31897e+06	1.24095e+06	3.36297e+06	2.38574e+06	2
1553	naphthisoxazol A*	Alkaloids	Alkaloids	3.15707e+06	1.50781e+07	1.64921e+07	483978	6.16078e+06	1
1554	o-Carboxy-5-hydroxytryptamine	Alkaloids	Alkaloids	117939	651086	1.21959e+06	73323.3	237478	1
1555	p-Coumaric acid	Phenolic acids	Phenolic acids	2.96095e+06	1.16637e+06	2.83091e+06	2.06753e+06	4.36417e+06	3
1556	p-Coumaric acid-4-O-glucoside	Phenolic acids	Phenolic acids	1.49013e+07	1.42712e+07	9.21628e+06	2.00268e+07	1.55599e+07	1
1557	p-Coumaroylcaffeoyltartaric acid	Phenolic acids	Phenolic acids	235071	231117	104341	271921	291817	3
1558	p-Coumaroyleuscaphic acid*	Terpenoids	Triterpene	90299.8	2.98982e+06	338588	482851	329269	1
1559	polygodial	Terpenoids	Sesquiterpenoids	617129	802394	1.03241e+06	828022	476507	3
1560	propyl-L-alanine	Amino acids and derivatives	Amino acids and derivatives	372467	349199	463241	338693	331058	1
1561	pteleifoside C	Others	Others	40461.6	149519	132639	21218.6	57698.1	3
1562	serratenediol diacetate	Terpenoids	Triterpene	1.36463e+06	662719	1.205e+06	248182	815576	1
1563	sorbose*	Others	Saccharides	4.12488e+07	5.01853e+07	2.66069e+07	4.99489e+07	3.87067e+07	1
1564	syringaresinol-4-O-β-D-glucopyranoside*	Lignans and Coumarins	Lignans	344869	410429	259051	398852	76704.8	1
1565	viburfordosides G	Lignans and Coumarins	Lignans	431320	659890	633100	833712	486949	3
1566	xylosyl Phellamurin	Flavonoids	Flavanonols	241205	158744	147406	75181.2	318131	2
1567	xylosyl phellodendroside	Flavonoids	Flavanonols	249457	156014	212544	103498	279311	3
1568	Α-hydroxyquinoline	Alkaloids	Alkaloids	35112.3	146899	190501	5102.71	59170.7	1
1569	α-Hydrojuglone glucoside	Quinones	Quinones	93075.3	650416	1.04015e+06	348286	713444	1
1570	α-Hydroxycinnamic Acid*	Phenolic acids	Phenolic acids	1.45962e+07	5.5875e+06	9.68471e+06	7.60414e+06	2.54071e+07	1
1571	α-Ketoglutaric acid	Organic acids	Organic acids	1.33204e+06	1.16142e+06	693799	1.16147e+06	2.07326e+06	3
1572	α-Linolenic Acid*	Lipids	Free fatty acids	1.53761e+07	1.36961e+07	1.40895e+07	7.26046e+06	1.67521e+07	3
1573	β-Hydroxyisovaleric acid	Organic acids	Organic acids	351486	859453	1.22476e+06	523923	1.00561e+06	3
1574	β-Oxoacteoside	Phenolic acids	Phenolic acids	1.71417e+06	723418	448386	3.15995e+06	1.18229e+06	3
1575	β-Pseudouridine	Nucleotides and derivatives	Nucleotides and derivatives	294504	268140	392787	237404	467666	3
1576	γ-Aminobutyric acid	Organic acids	Organic acids	8.94395e+06	8.64081e+06	6.01367e+06	1.4318e+06	7.63011e+06	2
1577	γ-Glu-Trp	Amino acids and derivatives	Amino acids and derivatives	6213.53	397355	184621	33655.6	57784.8	1
1578	γ-Glutamyl-L-valine	Amino acids and derivatives	Amino acids and derivatives	7042.18	284614	260870	80110.2	43575.8	1
1579	γ-Glutamylphenylalanine	Amino acids and derivatives	Amino acids and derivatives	580571	508285	2.08198e+06	323713	667863	1
1580	γ-Glutamyltyrosine	Amino acids and derivatives	Amino acids and derivatives	5404.56	88120.4	127114	54548	37776.2	3
1581	γ-Linolenic Acid*	Lipids	Free fatty acids	1.47024e+07	1.31364e+07	1.34918e+07	7.08187e+06	1.59458e+07	3
1582	δ-Guanidinovaleric acid	Organic acids	Organic acids	1.52367e+07	3.59247e+07	3.14639e+07	2.94879e+07	1.65928e+07	2
1583	ε-Caprolactam	Alkaloids	Alkaloids	901449	2.02203e+06	1.45464e+06	1.66437e+06	1.1851e+06	1
