# Supplementary material for: Integrated Metabolomics and Network Pharmacology Reveal the Active Components and Potential Health-Beneficial Mechanisms of Different Jujube (Ziziphus jujuba) Cultivars
Source: Foods. 2026 Apr 13;15(8):1347. doi: 10.3390/foods15081347 (PMC13115148; doi:10.3390/foods15081347)
Supplement: Supplementary file 1 [file foods-15-01347-s001.zip › Supplemental Table S2.xlsx]

## Sheet: Supplemental Table 2
Table S2. Comparisons of the differentially abundant metabolites in the 5 jujube varieties.
	HZvsHMDZ	JZvsHMDZ	JZvsHZ	KSGEXZvHMDZ	KSGEXZvsHZ	KSGEXZvsJZ	YLZvsHMDZ	YLZvsHZ	YLZvsJZ	YLZvsKSGEXZ
Amino acids and derivatives	91	138	105	100	120	139	84	83	117	108
Others	68	55	55	105	90	86	66	55	64	88
Alkaloids	89	97	46	69	104	109	81	69	80	122
Lipids	85	101	64	107	65	63	74	69	77	92
Flavonoids	65	53	54	112	115	126	55	73	56	113
Terpenoids	76	60	69	60	70	43	48	81	61	58
Phenolic acids	62	46	55	63	69	70	47	47	52	55
Organic acids	27	22	15	27	26	21	22	20	10	24
Lignans and Coumarins	35	27	26	46	29	41	27	28	29	44
Nucleotides and derivatives	23	28	23	25	27	32	25	25	30	40
Quinones	7	5	4	10	6	7	5	5	3	9
Tannins	1	2	2	3	3	1	2	2		1
Steroids	0	0	0	0	1	0	0	1	1	1
Total	629	634	518	727	725	738	536	558	580	755
