# Supplementary material for: Integrated Metabolomics and Network Pharmacology Reveal the Active Components and Potential Health-Beneficial Mechanisms of Different Jujube (Ziziphus jujuba) Cultivars
Source: Foods. 2026 Apr 13;15(8):1347. doi: 10.3390/foods15081347 (PMC13115148; doi:10.3390/foods15081347)
Supplement: Supplementary file 1 [file foods-15-01347-s001.zip › Supplemental Table S3.xlsx]

## Sheet: Supplemental Table 3
Table S3. Up regulation and down regulation of metabolites in the control group of five jujube varieties
Metabolite class		HZvsHMDZ	JZvsHMDZ	JZvsHZ	KSGEXZvsHMDZ	KSGEXZvsHZ	KSGEXZvsJZ	YLZvsHMDZ	YLZvsHZ	YLZvsJZ	YLZvsKSGEXZ
Alkaloids	up	58	69	26	49	58	62	34	20	10	35
	down	31	28	20	20	46	47	47	49	70	87
Amino acids and derivatives	up	73	127	77	68	50	22	59	29	8	55
	down	18	11	28	32	70	117	25	54	109	53
Lipids	up	72	90	40	82	40	39	62	29	16	24
	down	13	11	24	25	25	24	12	40	61	68
Others	up	43	36	24	52	35	39	36	15	21	43
	down	25	19	31	53	55	47	30	40	43	45
Terpenoids	up	65	51	23	42	17	15	27	13	7	15
	down	11	9	46	18	53	28	21	68	54	43
Phenolic acids	up	34	22	22	34	33	39	30	28	34	35
	down	28	24	33	29	36	31	17	19	18	20
Nucleotides and derivatives	up	18	26	13	10	3	2	17	13	12	31
	down	5	2	10	15	24	30	8	12	18	9
Flavonoids	up	35	31	29	83	91	89	21	29	14	18
	down	30	22	25	29	24	37	34	44	42	95
Quinones	up	4	2	2	5	3	4	1	2	0	4
	down	3	3	2	5	3	3	4	3	3	5
Lignans and Coumarins	up	21	16	13	31	20	25	11	6	8	10
	down	14	11	13	15	9	16	16	22	21	34
Tannins	up	1	2	2	3	3	1	2	2	0	0
	down	0	0	0	0	0	0	0	0	0	1
Organic acids	up	12	13	11	12	12	7	9	8	2	11
	down	15	19	4	15	14	14	13	12	8	13
Steroids	up	0	0	0	0	1	0	0	0	0	0
	down	0	0	0	0	0	0	0	1	1	1
Total	up	436	485	282	471	366	344	309	194	132	281
	down	193	149	236	256	359	394	227	364	448	474
	sum	629	644	518	727	725	738	536	558	580	755
