# Supplementary material for: Integrated Metabolomics and Network Pharmacology Reveal the Active Components and Potential Health-Beneficial Mechanisms of Different Jujube (Ziziphus jujuba) Cultivars
Source: Foods. 2026 Apr 13;15(8):1347. doi: 10.3390/foods15081347 (PMC13115148; doi:10.3390/foods15081347)
Supplement: Supplementary file 1 [file foods-15-01347-s001.zip › Supplemental Table S4.xlsx]

## Sheet: Supplemental Table 4
Table S4. Common diseases possibly related to jujube
Disease ID	Disease Name	Database Source
SMDE00172	Lung Cancer	SymMap
SMDE00824	Multiple Myeloma	SymMap
SMDE01307	Hepatocellular Carcinoma	SymMap
SMDE01332	Esophageal Cancer	SymMap
SMDE01363	Osteoporosis	SymMap
SMDE03022	Obesity	SymMap
SMDE04086	Diabetes Mellitus, Noninsulin-Dependent	SymMap
SMDE05215	Carcinoma	SymMap
SMDE05226	Ulcer	SymMap
SMDE05232	Arthritis, Rheumatoid	SymMap
SMDE05751	Alzheimer'S Disease	SymMap
SMDE06237	B-Cell Lymphomas	SymMap
SMDE06584	Brain Neoplasms	SymMap
SMDE06740	Carcinoma Of Lung	SymMap
SMDE06754	Carcinosarcoma	SymMap
SMDE07698	Cystadenocarcinoma	SymMap
SMDE07909	Diffuse Large B-Cell Lymphoma	SymMap
SMDE08053	Ductal Carcinoma	SymMap
SMDE08501	Esophageal Neoplasms	SymMap
SMDE08531	Ewings Sarcoma	SymMap
SMDE08532	Ewings Sarcoma-Primitive Neuroectodermal Tumor (Pnet)	SymMap
SMDE08685	Fatty Liver	SymMap
SMDE08960	Gastrointestinal Neoplasms	SymMap
SMDE09051	Glioma	SymMap
SMDE09658	Hypertensive Disease	SymMap
SMDE09954	Insulin Resistance	SymMap
SMDE09959	Intellectual Disability	SymMap
SMDE10058	Invasive Ductal Breast Carcinoma	SymMap
SMDE10094	Ischemia	SymMap
SMDE10217	Kidney Neoplasm	SymMap
SMDE10394	Leukemia	SymMap
SMDE10481	Liver Carcinoma	SymMap
SMDE10554	Lung Neoplasms	SymMap
SMDE10609	Lymphoma	SymMap
SMDE10646	Major Depressive Disorder	SymMap
SMDE10663	Malig Neop Oth Spec Part Oesop	SymMap
SMDE10713	Mammary Neoplasms	SymMap
SMDE10817	Melanoma	SymMap
SMDE10992	Migraine Disorders	SymMap
SMDE11213	Myeloid Leukemia	SymMap
SMDE11215	Myeloproliferative Disease	SymMap
SMDE11361	Neoplasms, Cystic, Mucinous, And Serous	SymMap
SMDE11532	Non-Small Cell Lung Carcinoma	SymMap
SMDE11773	Ovarian Neoplasm	SymMap
SMDE12482	Prostatic Neoplasms	SymMap
