# Supplementary material for: Integrated Metabolomics and Network Pharmacology Reveal the Active Components and Potential Health-Beneficial Mechanisms of Different Jujube (Ziziphus jujuba) Cultivars
Source: Foods. 2026 Apr 13;15(8):1347. doi: 10.3390/foods15081347 (PMC13115148; doi:10.3390/foods15081347)
Supplement: Supplementary file 1 [file foods-15-01347-s001.zip › Supplemental Table S5.xlsx]

## Sheet: Supplemental Table 5
Table S5. The key active ingredient in jujube fruit has health function
Index	Compounds	Class I
pmb3074	5-O-p-Coumaroylquinic acid	Phenolic acids
Lmmp010562	Diisooctyl Phthalate*	Phenolic acids
mws0639	2,3-Dihydroxybenzoic Acid*	Phenolic acids
mws0885	2,4-Dihydroxybenzoic acid	Phenolic acids
mws0180	2,5-Dihydroxybenzoic acid; Gentisic Acid*	Phenolic acids
pme3083	2-(Formylamino)benzoic acid	Phenolic acids
pmp000087	2-Feruloyl-sn-glycerol	Phenolic acids
Lmrn003000	2-Hydroxy-3-phenylpropanoic acid	Phenolic acids
Lmmn001643	2-Hydroxycinnamic acid*	Phenolic acids
pme0428	3,4,5-Trimethoxycinnamic acid	Phenolic acids
mws0183	3,4-Dihydroxybenzoic acid (Protocatechuic acid)*	Phenolic acids
mws0346	3-(3-Hydroxyphenyl)-propionic acid	Phenolic acids
mws0467	3-(4-Hydroxyphenyl)-propionic acid*	Phenolic acids
MWSslk066	3-Hydroxy-4-methoxybenzoic acid; Isovanillic Acid	Phenolic acids
MWSmce248	3-Hydroxycinnamic Acid*	Phenolic acids
MWSmce387	3-O-Methylgallic acid	Phenolic acids
mws0749	4-Hydroxybenzoic acid	Phenolic acids
pme0241	Benzoic acid	Phenolic acids
mws2212	Caffeic acid	Phenolic acids
mws2213	Cinnamic acid	Phenolic acids
pme3437	Eudesmic acid (3,4,5-trimethoxybenzoic acid)	Phenolic acids
mws0014	Ferulic acid*	Phenolic acids
mws0024	Gallic acid	Phenolic acids
pme0422	Isoferulic Acid*	Phenolic acids
Zmgn004894	Methyl 4-hydroxybenzoate	Phenolic acids
MWSmce230	Methyl gallate	Phenolic acids
pme0282	Phthalic acid	Phenolic acids
MWSmce501	Protocatechuic Acid Methyl Ester	Phenolic acids
mws4085	Sinapic acid	Phenolic acids
mws0027	Syringic acid	Phenolic acids
pme0281	Terephthalic acid	Phenolic acids
mws0028	Vanillic acid	Phenolic acids
MWSmce455	Vanillic acid methyl ester	Phenolic acids
pme1439	p-Coumaric acid	Phenolic acids
Lmbn002648	α-Hydroxycinnamic Acid*	Phenolic acids
mws1150	Echinacoside*	Phenolic acids
Lmdp003808	Azaleatin (5-O-Methylquercetin)	Flavonoids
mws0054	Catechin	Flavonoids
mws0355	Catechin gallate*	Flavonoids
mws0058	Diosmetin (5,7,3'-Trihydroxy-4'-methoxyflavone)*	Flavonoids
pme0376	Naringenin (5,7,4'-Trihydroxyflavanone)*	Flavonoids
mws0043	Nobiletin (5,6,7,8,3',4'-Hexamethoxyflavone)	Flavonoids
mws0044	Taxifolin(Dihydroquercetin)	Flavonoids
Xmgp006913	2,4,2',4'-tetrahydroxy-3'-prenylchalcone	Flavonoids
Zmpn002440	3,4,2',4',6'-Pentahydroxychalcone	Flavonoids
mws0914	3,5,7-Trihydroxyflavanone (Pinobanksin)*	Flavonoids
Lmmn004912	3-O-Methylquercetin	Flavonoids
Xmyn008071	5,7-dihydroxy-2-(3-hydroxyphenyl)-3-methoxy-4H-chromen-4-one*	Flavonoids
pme2960	Naringenin chalcone; 2',4,4',6'-Tetrahydroxychalcone	Flavonoids
mws0789	Pinocembrin (Dihydrochrysin)	Flavonoids
MWSHY0174	Epicatechin	Flavonoids
pmn001371	Eucommin A*	Lignans
Lmsp004450	Dehydrodiconiferyl alcohol	Lignans
Lssp210087	Matairesinol	Lignans
mws0097	Pinoresinol*	Lignans
MWS20152	Syringaresinol	Lignans
pmn001681	1-(4-Methoxyphenyl)-1-propanol	Others
pmf0174	1-Decanol*	Others
mws0906	Coniferin	Others
pmf0175	2-Decanol*	Others
mws2368	Tyrosol; 4-Hydroxyphenylethanol	Others
pmn001380	Eucommiol	Others
mws0011	Syringin	Others
Zmhn001420	5,7-Dihydroxy-1(3H)-isobenzofuranone	Others
MWS2056	Delta-Hexalactone	Others
Zmcp102201	Senkyunolide B*	Others
Lmbn005172	2,6-Dimethoxybenzaldehyde	Others
MWSmce040	Isovanillin	Others
mws0458	Vanillin; 4-Hydroxy-3-Methoxybenzaldehyde	Others
mws0628	4-Hydroxybenzaldehyde	Others
MWSmce466	4-Hydroxyacetophenone	Others
Wbmp003302	Frambinone	Others
Hmbp001276	Gallacetophenone	Others
Lmtn002233	Androsin	Others
MWSmce690	Erythorbic Acid; Isoascorbic Acid	Others
Hmfn000531	L-Ascorbic acid (Vitamin C)	Others
mws0133	Nicotinamide	Others
pme0490	Nicotinic acid (Vitamin B3)	Others
pme1383	Pyridoxine	Others
Zbzp007397	5,6,7,7a-tetrahydro-4,4,7a-trimethyl-2(4H)-benzofuranone	Others
mws1297	Benzyl glucoside	Others
HJN025	4-Hydroxybenzyl Alcohol	Others
MWSmce490	2',4',6'-Trihydroxyacetophenone	Others
pme0434	Procyanidin B2	Tannins
Qmhp090808	18-Demethylparaensidimerin C	Alkaloids
NK10246260	2,4-Dihydroxyquinoline	Alkaloids
Zmzp000616	4-Aminophenol	Alkaloids
pmp001198	6-Deoxyfagomine	Alkaloids
pmb0501	Agmatine	Alkaloids
pme1841	Cadaverine	Alkaloids
MWSmce526	Daminozide	Alkaloids
Xmzn007677	Ergotamine	Alkaloids
pme2122	Histamine	Alkaloids
pmb1096	Indole	Alkaloids
mws0103	Indole-3-carboxaldehyde	Alkaloids
mws1417	Indole-3-carboxylic acid*	Alkaloids
mws0102	Indole-5-carboxylic acid*	Alkaloids
MWSmce349	Laurocapram	Alkaloids
Zmtn001624	N-Acetylisatin	Alkaloids
mws0983	N-Oleoylethanolamine	Alkaloids
HJKP000649	N-benzylformamide	Alkaloids
pma0948	Phenylethanolamine	Alkaloids
mws0018	Spermine	Alkaloids
Zmzp005934	Stearamide	Alkaloids
MWSmce548	Betaine	Alkaloids
pmb0484	Choline	Alkaloids
Lmcp000282	L-Carnitine	Alkaloids
pmb0782	Piperidine	Alkaloids
pme2268	Trigonelline	Alkaloids
pmn001427	16,23:16,30-Diepoxydammar-24-ene-3,20-diol (Jujubogenin)*	Terpenoids
Lmsn011830	2,19-Dihydroxy-3-oxours-12-en-28-oic acid	Terpenoids
MWSmce394	2,3,19-Trihydroxyurs-12-en-28-oic acid (Tormentic acid)	Terpenoids
Wbmn009702	2,3,23-Trihydroxyurs-12-en-28-oic acid*	Terpenoids
Hmjn003948	2,3,6-Trihydroxyurs-12-en-28-oic acid (Madasiatic acid)*	Terpenoids
pmn001706	2,3-Dihydroxyolean-12-en-28-oic acid (2-Hydroxyoleanolic acid)*	Terpenoids
Hmjn008136	2,3-Dihydroxyoleana-11,13(18)-dien-28-oic acid (Camaldulenic acid)	Terpenoids
Li512114	2,3-Dihydroxyurs-12-en-28-oic acid methyl ester (Corosolic acid methyl ester)	Terpenoids
Lmzn006582	2-Formyl-3-hydroxy-A(1)-norlup-20(29)-en-28-oic acid (Colubrinic acid)	Terpenoids
Lmzn006284	2-Hydroxyursolic acid*	Terpenoids
Lmzn006169	3,19-Dihydroxyurs-12-en-28-oic acid (Pomolic acid)*	Terpenoids
Lmdn006811	3,24-Dihydroxyolean-12-en-22-one (Soyasapogenol E)*	Terpenoids
ML10174588	Confertifoline	Terpenoids
Cmyp007180	Dihydroactinidiolide	Terpenoids
Hmcp003852	Elemol	Terpenoids
pmp000970	Hispanolone	Terpenoids
Wbmn003185	Kobusone	Terpenoids
mws1526	Sweroside	Terpenoids
Qmyp101232	Vomifoliol (Blumenol A)	Terpenoids
pme2996	4-Hydroxycoumarin	Coumarins
Zbsp004940	6-Hydroxy-7-methoxycoumarin	Coumarins
MWSslk183	7,8-Dihydroxy-4-phenylcoumarin	Coumarins
Qmzp101807	Avicennol*	Coumarins
mws1074	Daphnetin	Coumarins
mws1013	Esculetin (6,7-Dihydroxycoumarin)	Coumarins
Zmpn002553	Cichoriin*	Coumarins
Zasn010461	Methyl 14-methylpentadecanoate	Lipids
mws1346	L-Homoglutamic acid	Amino acids and derivatives
Zbzp007301	2-Methoxy-6-undecyl-1,4-benzoquinone	Quinones
Zbzn008048	Embelin	Quinones
Wmhp000055	2,5-Dimethoxybenzoquinone*	Quinones
