# Supplementary material for: Integrated Metabolomics and Network Pharmacology Reveal the Active Components and Potential Health-Beneficial Mechanisms of Different Jujube (Ziziphus jujuba) Cultivars
Source: Foods. 2026 Apr 13;15(8):1347. doi: 10.3390/foods15081347 (PMC13115148; doi:10.3390/foods15081347)
Supplement: Supplementary file 1 [file foods-15-01347-s001.zip › Supplemental Table S6.xlsx]

## Sheet: Supplemental Table 6
Table S6.The topological structure characteristics of the main targets.
No.	Degree	Degree unDir	EigenVector unDir	Gene Symbol
1	133	54	0.33736	TP53
2	121	65	0.387564	STAT3
3	116	77	0.407602	AKT1
4	115	58	0.355696	MAPK3
5	112	4	0.101739	EGFR
6	101	4	0.101739	SRC
7	99	1	0.0278648	MAPK1
8	98	4	0.101739	HSP90AA1
9	98	4	0.101739	INS
10	96	4	0.101739	IL6
11	94	4	0.101739	JUN
12	92	4	0.101739	TNF
13	82	4	0.101739	ACTB
14	79	2	0.0543599	PIK3R1
15	79	3	0.0786763	EGF
16	79	4	0.101739	ALB
17	78	4	0.101739	RELA
18	77	1	0.0278648	CREBBP
19	77	4	0.101739	VEGFA
20	76	4	0.101739	CASP3
