# Supplementary material for: Integrated Metabolomics and Network Pharmacology Reveal the Active Components and Potential Health-Beneficial Mechanisms of Different Jujube (Ziziphus jujuba) Cultivars
Source: Foods. 2026 Apr 13;15(8):1347. doi: 10.3390/foods15081347 (PMC13115148; doi:10.3390/foods15081347)
Supplement: Supplementary file 1 [file foods-15-01347-s001.zip › Supplemental Table S7.xlsx]

## Sheet: Supplemental Table 7
Table S7.The binding energy between the core target TP53 and the key active substances in jujube fruits.
Compounds	Binding energy (kcal/mol)
Cianidanol	-8.2
Naringenin	-6.8
Coniferin	-6.6
Embelin	-5.5
Histamine	-5.5
Nobiletin	-5.4
Niacinamide	-3.8
Choline	-3.6
